# Supplementary material for: A review of Crassignatha (Araneae, Symphytognathidae)
Source: Zookeys. 2020 Nov 6;988:63–128. doi: 10.3897/zookeys.988.56188 (PMC7666111; doi:10.3897/zookeys.988.56188)
Supplement: XML Treatment for Crassignatha [file zookeys.988.56188-treatment1.xml]

<!DOCTYPE tp:taxon-treatment
  PUBLIC "-//TaxonX//DTD Taxonomic Treatment Publishing DTD v0 20100105//EN" "tax-treatment-NSO.dtd">
<tp:taxon-treatment xmlns:tp="http://www.plazi.org/taxpub"><tp:treatment-meta><kwd-group><label>Taxon classification</label><kwd><named-content xmlns:xlink="http://www.w3.org/1999/xlink" content-type="kingdom">Animalia</named-content></kwd><kwd><named-content xmlns:xlink="http://www.w3.org/1999/xlink" content-type="order">Araneae</named-content></kwd><kwd><named-content xmlns:xlink="http://www.w3.org/1999/xlink" content-type="family">Symphytognathidae</named-content></kwd></kwd-group><mixed-citation publication-type="journal"><person-group><name><surname>Li</surname><given-names>Ya</given-names></name><name><surname>Lin</surname><given-names>Yucheng</given-names></name><name><surname>Li</surname><given-names>Shuqiang</given-names></name></person-group><article-title>A review of <italic><tp:taxon-name><tp:taxon-name-part taxon-name-part-type="genus" reg="Crassignatha">Crassignatha</tp:taxon-name-part></tp:taxon-name></italic> (<tp:taxon-name><tp:taxon-name-part taxon-name-part-type="order">Araneae</tp:taxon-name-part></tp:taxon-name>, <tp:taxon-name><tp:taxon-name-part taxon-name-part-type="family">Symphytognathidae</tp:taxon-name-part></tp:taxon-name>)</article-title><source>Zookeys</source><day>06</day><month>11</month><year>2020</year><volume>988</volume><fpage>63</fpage><lpage>128</lpage><pub-id pub-id-type="doi">10.3897/zookeys.988.56188</pub-id></mixed-citation></tp:treatment-meta><tp:nomenclature><label>Genus</label><tp:taxon-name><object-id xmlns:xlink="http://www.w3.org/1999/xlink" content-type="arpha" xlink:type="simple">8AC2AD48-4E59-5962-A251-AE921F6DAD1D</object-id>
              <tp:taxon-name-part taxon-name-part-type="genus" reg="Crassignatha">Crassignatha</tp:taxon-name-part>
            </tp:taxon-name><tp:taxon-authority>Wunderlich, 1995</tp:taxon-authority><tp:nomenclature-citation-list><tp:nomenclature-citation><tp:taxon-name>
                  <tp:taxon-name-part taxon-name-part-type="genus" reg="Crassignatha">Crassignatha</tp:taxon-name-part>
                </tp:taxon-name><comment>Wunderlich, 1995: 546</comment></tp:nomenclature-citation><tp:nomenclature-citation><tp:taxon-name>
                  <tp:taxon-name-part taxon-name-part-type="genus" reg="Crassignatha">Crassignatha</tp:taxon-name-part>
                </tp:taxon-name><comment><xref ref-type="bibr" rid="B15">Miller et al., 2009</xref>: 68</comment></tp:nomenclature-citation></tp:nomenclature-citation-list></tp:nomenclature><tp:treatment-sec sec-type="type species" id="SECID0EBBAG"><title>Type species.</title><p><italic><tp:taxon-name><tp:taxon-name-part taxon-name-part-type="genus" reg="Crassignatha">Crassignatha</tp:taxon-name-part> <tp:taxon-name-part taxon-name-part-type="species" reg="haeneli">haeneli</tp:taxon-name-part></tp:taxon-name></italic> Wunderlich, 1995 by original designation, from Malaysia.</p></tp:treatment-sec><tp:treatment-sec sec-type="diagnosis" id="SECID0ESBAG"><title>Diagnosis.</title><p><italic><tp:taxon-name><tp:taxon-name-part taxon-name-part-type="genus" reg="Crassignatha">Crassignatha</tp:taxon-name-part></tp:taxon-name></italic> can be distinguished from <italic><tp:taxon-name><tp:taxon-name-part taxon-name-part-type="genus" reg="Anapistula">Anapistula</tp:taxon-name-part></tp:taxon-name></italic> Gertsch, 1941 by having six eyes vs. four or absent in the latter; and from <italic><tp:taxon-name><tp:taxon-name-part taxon-name-part-type="genus" reg="Anapogonia">Anapogonia</tp:taxon-name-part></tp:taxon-name></italic> Simon, 1905 by the chelicerae fused near the base vs. unfused. (The latter is tentatively placed in <tp:taxon-name><tp:taxon-name-part taxon-name-part-type="family">Symphytognathidae</tp:taxon-name-part></tp:taxon-name> (Plantnick and Forster 1989: 76)). <italic><tp:taxon-name><tp:taxon-name-part taxon-name-part-type="genus" reg="Crassignatha">Crassignatha</tp:taxon-name-part></tp:taxon-name></italic> differs from <italic><tp:taxon-name><tp:taxon-name-part taxon-name-part-type="genus" reg="Globignatha">Globignatha</tp:taxon-name-part></tp:taxon-name></italic> Balogh &amp; Loksa, 1968 and <italic><tp:taxon-name><tp:taxon-name-part taxon-name-part-type="genus" reg="Symphytognatha">Symphytognatha</tp:taxon-name-part></tp:taxon-name></italic> Hickman, 1931 by the chelicerae fused only near the base vs. almost fully fused in the latter two (<xref ref-type="bibr" rid="B1">Balogh and Loksa 1968</xref>: fig. 10; <xref ref-type="bibr" rid="B4">Forster and Platnick 1977</xref>: fig. 41; <xref ref-type="bibr" rid="B9">Lin 2019</xref>: fig. 1H). <italic><tp:taxon-name><tp:taxon-name-part taxon-name-part-type="genus" reg="Crassignatha">Crassignatha</tp:taxon-name-part></tp:taxon-name></italic> is most similar to <italic><tp:taxon-name><tp:taxon-name-part taxon-name-part-type="genus" reg="Curimagua">Curimagua</tp:taxon-name-part></tp:taxon-name></italic> Forster &amp; Platnick, 1977 and <italic><tp:taxon-name><tp:taxon-name-part taxon-name-part-type="genus" reg="Patu">Patu</tp:taxon-name-part></tp:taxon-name></italic> Marples, 1951 in habitus features and body size but differs from <italic><tp:taxon-name><tp:taxon-name-part taxon-name-part-type="genus" reg="Curimagua">Curimagua</tp:taxon-name-part></tp:taxon-name></italic> by having six eyes in diads and lacking female palps rather than eyes in triads and female palps reduced to remnants but not absent (Fig. <xref ref-type="fig" rid="F1">1A, D</xref> vs. <xref ref-type="bibr" rid="B4">Forster and Platnick 1977</xref>: figs 40, 63); and from <italic><tp:taxon-name><tp:taxon-name-part taxon-name-part-type="genus" reg="Patu">Patu</tp:taxon-name-part></tp:taxon-name></italic> by the sculptured carapace (Fig. <xref ref-type="fig" rid="F16">16A, D</xref>; <xref ref-type="bibr" rid="B20">Wunderlich 1995</xref>: fig. 15; smooth in a few species) and the male abdomen usually with a lateral scutum (Fig. <xref ref-type="fig" rid="F1">1C</xref>; absent in a few species).</p></tp:treatment-sec><tp:treatment-sec sec-type="description" id="SECID0EKFAG"><title>Description.</title><p>Body length 0.50–0.90 in male, 0.60–1.30 in female; six eyes in three diads. Ocular area in male raised more than in female. Carapace sub-rounded or pear shaped, brown or yellow-brown, usually sculptured on surface, but smooth in a few species. Cervical groove distinct. Clypeus concave. Chelicerae usually fused near base, with one or two retromarginal teeth. Labium triangular or semilunar, fused to sternum. Sternum scutellate or heart shaped, slightly plump, surface mostly sculptured, rarely smooth, truncated posteriorly. Legs pale yellow to brown-yellow. Leg formula: I-II-IV-III or I-VI-II-III. Male tibia II usually with two long clasping spurs on ventral-subdistal part (but only one spur in a few species). Abdomen globular or quadrate posteriorly in both sexes, male usually with weakly sclerotized abdominal scutum laterally and posteriorly (absent in few species), with an annular plate around spinnerets. Colulus absent.</p><p><bold>Male</bold> palps oblate. Cymbium wraps around bulb on the prolateral-ventral surface, with a distal cymbial tooth. Median apophysis present, conductor absent. Embolus sclerotized, usually attached to a transparent embolic membrane at base.</p><p><bold>Female</bold> genital area weakly sclerotized, internal structure faintly visible through tegument. Majority of species with protruded scape, copulatory opening located at apex of scape. Paired spermathecae globular, separated. Copulatory ducts tortile, usually connected to the posterolateral or dorsal surface of spermathecae. Fertilization ducts usually starting at the posterior or lower inner surface of spermathecae.</p></tp:treatment-sec><tp:treatment-sec sec-type="Composition" id="SECID0EXFAG"><title>Composition.</title><p><italic><tp:taxon-name><tp:taxon-name-part taxon-name-part-type="genus" reg="Crassignatha">Crassignatha</tp:taxon-name-part> <tp:taxon-name-part taxon-name-part-type="species" reg="baihua">baihua</tp:taxon-name-part></tp:taxon-name></italic> sp. nov., <italic><tp:taxon-name><tp:taxon-name-part taxon-name-part-type="genus" reg="Crassignatha">C.</tp:taxon-name-part> <tp:taxon-name-part taxon-name-part-type="species" reg="bangbie">bangbie</tp:taxon-name-part></tp:taxon-name></italic> sp. nov., <italic><tp:taxon-name><tp:taxon-name-part taxon-name-part-type="genus" reg="Crassignatha">C.</tp:taxon-name-part> <tp:taxon-name-part taxon-name-part-type="species" reg="bicorniventris">bicorniventris</tp:taxon-name-part></tp:taxon-name></italic> (Lin &amp; Li, 2009), <italic><tp:taxon-name><tp:taxon-name-part taxon-name-part-type="genus" reg="Crassignatha">C.</tp:taxon-name-part> <tp:taxon-name-part taxon-name-part-type="species" reg="changyan">changyan</tp:taxon-name-part></tp:taxon-name></italic> sp. nov., <italic><tp:taxon-name><tp:taxon-name-part taxon-name-part-type="genus" reg="Crassignatha">C.</tp:taxon-name-part> <tp:taxon-name-part taxon-name-part-type="species" reg="danaugirangensis">danaugirangensis</tp:taxon-name-part></tp:taxon-name></italic><xref ref-type="bibr" rid="B16">Miller et al., 2014</xref>, <italic><tp:taxon-name><tp:taxon-name-part taxon-name-part-type="genus" reg="Crassignatha">C.</tp:taxon-name-part> <tp:taxon-name-part taxon-name-part-type="species" reg="dongnai">dongnai</tp:taxon-name-part></tp:taxon-name></italic> sp. nov., <italic><tp:taxon-name><tp:taxon-name-part taxon-name-part-type="genus" reg="Crassignatha">C.</tp:taxon-name-part> <tp:taxon-name-part taxon-name-part-type="species" reg="ertou">ertou</tp:taxon-name-part></tp:taxon-name></italic> Miller, Griswold &amp; Yin, 2009, <italic><tp:taxon-name><tp:taxon-name-part taxon-name-part-type="genus" reg="Crassignatha">C.</tp:taxon-name-part> <tp:taxon-name-part taxon-name-part-type="species" reg="gucheng">gucheng</tp:taxon-name-part></tp:taxon-name></italic> sp. nov., <italic><tp:taxon-name><tp:taxon-name-part taxon-name-part-type="genus" reg="Crassignatha">C.</tp:taxon-name-part> <tp:taxon-name-part taxon-name-part-type="species" reg="gudu">gudu</tp:taxon-name-part></tp:taxon-name></italic> Miller, Griswold &amp; Yin, 2009, <italic><tp:taxon-name><tp:taxon-name-part taxon-name-part-type="genus" reg="Crassignatha">C.</tp:taxon-name-part> <tp:taxon-name-part taxon-name-part-type="species" reg="haeneli">haeneli</tp:taxon-name-part></tp:taxon-name></italic> Wunderlich, 1995, <italic><tp:taxon-name><tp:taxon-name-part taxon-name-part-type="genus" reg="Crassignatha">C.</tp:taxon-name-part> <tp:taxon-name-part taxon-name-part-type="species" reg="mengla">mengla</tp:taxon-name-part></tp:taxon-name></italic> sp. nov., <italic><tp:taxon-name><tp:taxon-name-part taxon-name-part-type="genus" reg="Crassignatha">C.</tp:taxon-name-part> <tp:taxon-name-part taxon-name-part-type="species" reg="nantou">nantou</tp:taxon-name-part></tp:taxon-name></italic> sp. nov., <italic><tp:taxon-name><tp:taxon-name-part taxon-name-part-type="genus" reg="Crassignatha">C.</tp:taxon-name-part> <tp:taxon-name-part taxon-name-part-type="species" reg="nasalis">nasalis</tp:taxon-name-part></tp:taxon-name></italic> sp. nov., <italic><tp:taxon-name><tp:taxon-name-part taxon-name-part-type="genus" reg="Crassignatha">C.</tp:taxon-name-part> <tp:taxon-name-part taxon-name-part-type="species" reg="pianma">pianma</tp:taxon-name-part></tp:taxon-name></italic> Miller, Griswold &amp; Yin, 2009, <italic><tp:taxon-name><tp:taxon-name-part taxon-name-part-type="genus" reg="Crassignatha">C.</tp:taxon-name-part> <tp:taxon-name-part taxon-name-part-type="species" reg="quadriventris">quadriventris</tp:taxon-name-part></tp:taxon-name></italic> (Lin &amp; Li, 2009), <italic><tp:taxon-name><tp:taxon-name-part taxon-name-part-type="genus" reg="Crassignatha">C.</tp:taxon-name-part> <tp:taxon-name-part taxon-name-part-type="species" reg="quanqu">quanqu</tp:taxon-name-part></tp:taxon-name></italic> Miller, Griswold &amp; Yin, 2009, <italic><tp:taxon-name><tp:taxon-name-part taxon-name-part-type="genus" reg="Crassignatha">C.</tp:taxon-name-part> <tp:taxon-name-part taxon-name-part-type="species" reg="rostriformis">rostriformis</tp:taxon-name-part></tp:taxon-name></italic> sp. nov., <italic><tp:taxon-name><tp:taxon-name-part taxon-name-part-type="genus" reg="Crassignatha">C.</tp:taxon-name-part> <tp:taxon-name-part taxon-name-part-type="species" reg="shiluensis">shiluensis</tp:taxon-name-part></tp:taxon-name></italic> (Lin &amp; Li, 2009), <italic><tp:taxon-name><tp:taxon-name-part taxon-name-part-type="genus" reg="Crassignatha">C.</tp:taxon-name-part> <tp:taxon-name-part taxon-name-part-type="species" reg="shunani">shunani</tp:taxon-name-part></tp:taxon-name></italic> sp. nov., <italic><tp:taxon-name><tp:taxon-name-part taxon-name-part-type="genus" reg="Crassignatha">C.</tp:taxon-name-part> <tp:taxon-name-part taxon-name-part-type="species" reg="si">si</tp:taxon-name-part></tp:taxon-name></italic> sp. nov., <italic><tp:taxon-name><tp:taxon-name-part taxon-name-part-type="genus" reg="Crassignatha">C.</tp:taxon-name-part> <tp:taxon-name-part taxon-name-part-type="species" reg="thamphra">thamphra</tp:taxon-name-part></tp:taxon-name></italic> sp. nov., <italic><tp:taxon-name><tp:taxon-name-part taxon-name-part-type="genus" reg="Crassignatha">C.</tp:taxon-name-part> <tp:taxon-name-part taxon-name-part-type="species" reg="xichou">xichou</tp:taxon-name-part></tp:taxon-name></italic> sp. nov., <italic><tp:taxon-name><tp:taxon-name-part taxon-name-part-type="genus" reg="Crassignatha">C.</tp:taxon-name-part> <tp:taxon-name-part taxon-name-part-type="species" reg="yamu">yamu</tp:taxon-name-part></tp:taxon-name></italic> Miller, Griswold &amp; Yin, 2009, and <italic><tp:taxon-name><tp:taxon-name-part taxon-name-part-type="genus" reg="Crassignatha">C.</tp:taxon-name-part> <tp:taxon-name-part taxon-name-part-type="species" reg="yinzhi">yinzhi</tp:taxon-name-part></tp:taxon-name></italic> Miller, Griswold &amp; Yin, 2009. <italic><tp:taxon-name><tp:taxon-name-part taxon-name-part-type="genus" reg="Patu">Patu</tp:taxon-name-part> <tp:taxon-name-part taxon-name-part-type="species" reg="bispina">bispina</tp:taxon-name-part></tp:taxon-name></italic> Lin, Pham &amp; Li, 2009, and <italic><tp:taxon-name><tp:taxon-name-part taxon-name-part-type="genus" reg="Patu">P.</tp:taxon-name-part> <tp:taxon-name-part taxon-name-part-type="species" reg="kishidai">kishidai</tp:taxon-name-part></tp:taxon-name></italic> Shinkai, 2009 may also belong in this genus.</p></tp:treatment-sec><tp:treatment-sec sec-type="distribution" id="SECID0E6OAG"><title>Distribution.</title><p>Southern China (Guizhou, Yunnan, Hainan, and Taiwan), Central Japan (Honshu, Shikoku), Vietnam, Thailand, Malaysia.</p></tp:treatment-sec><tp:treatment-sec><!--Section generated to contain objects referenced in tp:taxon-treatment.--><fig id="F1" position="float" orientation="portrait"><object-id xmlns:xlink="http://www.w3.org/1999/xlink" content-type="doi" xlink:type="simple">10.3897/zookeys.988.56188.figure1</object-id><object-id xmlns:xlink="http://www.w3.org/1999/xlink" content-type="arpha" xlink:type="simple">29AA2801-B0D0-556C-80B5-EBF9CA88F354</object-id><label>Figure 1.</label><caption><p><italic><tp:taxon-name><tp:taxon-name-part taxon-name-part-type="genus" reg="Crassignatha">Crassignatha</tp:taxon-name-part> <tp:taxon-name-part taxon-name-part-type="species" reg="baihua">baihua</tp:taxon-name-part></tp:taxon-name></italic> sp. nov. <bold>A</bold> male habitus, dorsal <bold>B</bold> male habitus, ventral <bold>C</bold> male habitus, lateral <bold>D</bold> female habitus, dorsal <bold>E</bold> female habitus, ventral <bold>F</bold> female habitus, lateral. Scale bars: 0.50 mm (<bold>A–F</bold>).</p></caption><graphic xmlns:xlink="http://www.w3.org/1999/xlink" xlink:href="zookeys-988-063-g001.jpg" position="float" orientation="portrait" xlink:type="simple" id="oo_472586.jpg"><uri content-type="original_file" xlink:type="simple">https://binary.pensoft.net/fig/472586</uri></graphic></fig><fig id="F16" position="float" orientation="portrait"><object-id xmlns:xlink="http://www.w3.org/1999/xlink" content-type="doi" xlink:type="simple">10.3897/zookeys.988.56188.figure16</object-id><object-id xmlns:xlink="http://www.w3.org/1999/xlink" content-type="arpha" xlink:type="simple">453C0D20-4DE7-5FC7-AF84-8D9E801DB268</object-id><label>Figure 16.</label><caption><p><italic><tp:taxon-name><tp:taxon-name-part taxon-name-part-type="genus" reg="Crassignatha">Crassignatha</tp:taxon-name-part> <tp:taxon-name-part taxon-name-part-type="species" reg="nasalis">nasalis</tp:taxon-name-part></tp:taxon-name></italic> sp. nov. <bold>A</bold> male habitus, dorsal <bold>B</bold> male habitus, ventral <bold>C</bold> male habitus, lateral <bold>D</bold> female habitus, dorsal <bold>E</bold> female habitus, ventral <bold>F</bold> female habitus, lateral. Scale bars: 0.50 mm (<bold>A–F</bold>).</p></caption><graphic xmlns:xlink="http://www.w3.org/1999/xlink" xlink:href="zookeys-988-063-g016.jpg" position="float" orientation="portrait" xlink:type="simple" id="oo_472601.jpg"><uri content-type="original_file" xlink:type="simple">https://binary.pensoft.net/fig/472601</uri></graphic></fig></tp:treatment-sec><ref-list><ref id="B15"><mixed-citation xmlns:xlink="http://www.w3.org/1999/xlink" xlink:type="simple"><person-group><name name-style="western"><surname>Miller</surname><given-names>JA</given-names></name><name name-style="western"><surname>Griswold</surname><given-names>CE</given-names></name><name name-style="western"><surname>Yin</surname><given-names>CM</given-names></name></person-group> (<year>2009</year>) <article-title>The symphytognathoid spiders of the Gaoligongshan, Yunnan, China (<tp:taxon-name><tp:taxon-name-part taxon-name-part-type="order">Araneae</tp:taxon-name-part></tp:taxon-name>, <tp:taxon-name><tp:taxon-name-part taxon-name-part-type="superfamily">Araneoidea</tp:taxon-name-part></tp:taxon-name>): systematics and diversity of micro-orbweavers.</article-title><source>ZooKeys</source><volume>11</volume>: <fpage>9</fpage>–<lpage>195</lpage>. <ext-link xlink:type="simple" ext-link-type="doi" xlink:href="10.3897/zookeys.11.160">https://doi.org/10.3897/zookeys.11.160</ext-link></mixed-citation></ref><ref id="B1"><mixed-citation xmlns:xlink="http://www.w3.org/1999/xlink" xlink:type="simple"><person-group><name name-style="western"><surname>Balogh</surname><given-names>J</given-names></name><name name-style="western"><surname>Loksa</surname><given-names>I</given-names></name></person-group> (<year>1968</year>) <article-title>The scientific results of the Hungarian soil zoological expeditions to South America. 7. <tp:taxon-name><tp:taxon-name-part taxon-name-part-type="superfamily">Arachnoidea</tp:taxon-name-part></tp:taxon-name>. Description of Brasilian spiders of the family <tp:taxon-name><tp:taxon-name-part taxon-name-part-type="family">Symphytognathidae</tp:taxon-name-part></tp:taxon-name>.</article-title><source>Acta Zoologica Hungarica</source><volume>14</volume>: <fpage>287</fpage>–<lpage>294</lpage>.</mixed-citation></ref><ref id="B4"><mixed-citation xmlns:xlink="http://www.w3.org/1999/xlink" xlink:type="simple"><person-group><name name-style="western"><surname>Forster</surname><given-names>RR</given-names></name><name name-style="western"><surname>Platnick</surname><given-names>NI</given-names></name></person-group> (<year>1977</year>) <article-title>A review of the spider family <tp:taxon-name><tp:taxon-name-part taxon-name-part-type="family">Symphytognathidae</tp:taxon-name-part></tp:taxon-name> (<tp:taxon-name><tp:taxon-name-part taxon-name-part-type="class">Arachnida</tp:taxon-name-part></tp:taxon-name>, <tp:taxon-name><tp:taxon-name-part taxon-name-part-type="order">Araneae</tp:taxon-name-part></tp:taxon-name>).</article-title><source>American Museum Novitates</source><volume>2619</volume>: <fpage>1</fpage>–<lpage>29</lpage>.</mixed-citation></ref><ref id="B9"><mixed-citation xmlns:xlink="http://www.w3.org/1999/xlink" xlink:type="simple"><person-group><name name-style="western"><surname>Lin</surname><given-names>Y</given-names></name></person-group> (<year>2019</year>) <article-title>First report of the spider genus <tp:taxon-name><tp:taxon-name-part taxon-name-part-type="genus">Symphytognatha</tp:taxon-name-part></tp:taxon-name> from Asia (<tp:taxon-name><tp:taxon-name-part taxon-name-part-type="order">Araneae</tp:taxon-name-part></tp:taxon-name>, <tp:taxon-name><tp:taxon-name-part taxon-name-part-type="family">Symphytognathidae</tp:taxon-name-part></tp:taxon-name>.</article-title><source>Zootaxa</source><volume>4638</volume>(<issue>2</issue>): <fpage>291</fpage>–<lpage>295</lpage>. <ext-link xlink:type="simple" ext-link-type="doi" xlink:href="10.11646/zootaxa.4638.2.8">https://doi.org/10.11646/zootaxa.4638.2.8</ext-link></mixed-citation></ref><ref id="B20"><mixed-citation xmlns:xlink="http://www.w3.org/1999/xlink" xlink:type="simple"><person-group><name name-style="western"><surname>Wunderlich</surname><given-names>J</given-names></name></person-group> (<year>1995</year>) <article-title>Drei bisher unbekannte Arten und Gattungen der Familie <tp:taxon-name><tp:taxon-name-part taxon-name-part-type="family">Anapidae</tp:taxon-name-part></tp:taxon-name> (s.l.) aus Süd-Afrika, Brasilien und Malaysia (<tp:taxon-name><tp:taxon-name-part taxon-name-part-type="class">Arachnida</tp:taxon-name-part></tp:taxon-name>: <tp:taxon-name><tp:taxon-name-part taxon-name-part-type="order">Araneae</tp:taxon-name-part></tp:taxon-name>).</article-title><source>Beiträge zur Araneologie</source><volume>4</volume>(<issue>1994</issue>): <fpage>543</fpage>–<lpage>551</lpage>.</mixed-citation></ref><ref id="B16"><mixed-citation xmlns:xlink="http://www.w3.org/1999/xlink" xlink:type="simple"><person-group><name name-style="western"><surname>Miller</surname><given-names>JA</given-names></name><name name-style="western"><surname>Schilthuizen</surname><given-names>M</given-names></name><name name-style="western"><surname>Lilliendahl Burmester</surname><given-names>J</given-names></name><name name-style="western"><surname>van der Graaf</surname><given-names>L</given-names></name><name name-style="western"><surname>Merckx</surname><given-names>V</given-names></name><name name-style="western"><surname>Jocque</surname><given-names>M</given-names></name><name name-style="western"><surname>Kessler</surname><given-names>PJA</given-names></name><name name-style="western"><surname>Fayle</surname><given-names>TM</given-names></name><name name-style="western"><surname>Breeschoten</surname><given-names>T</given-names></name><name name-style="western"><surname>Broeren</surname><given-names>R</given-names></name><name name-style="western"><surname>Bouman</surname><given-names>R</given-names></name><name name-style="western"><surname>Chua</surname><given-names>WJ</given-names></name><name name-style="western"><surname>Feijen</surname><given-names>F</given-names></name><name name-style="western"><surname>Fermont</surname><given-names>T</given-names></name><name name-style="western"><surname>Groen</surname><given-names>K</given-names></name><name name-style="western"><surname>Groen</surname><given-names>M</given-names></name><name name-style="western"><surname>Kil</surname><given-names>NJC</given-names></name><name name-style="western"><surname>de Laat</surname><given-names>HA</given-names></name><name name-style="western"><surname>Moerland</surname><given-names>MS</given-names></name><name name-style="western"><surname>Moncoquet</surname><given-names>C</given-names></name><name name-style="western"><surname>Panjang</surname><given-names>E</given-names></name><name name-style="western"><surname>Philip</surname><given-names>AJ</given-names></name><name name-style="western"><surname>Roca-Eriksen</surname><given-names>R</given-names></name><name name-style="western"><surname>Rooduijn</surname><given-names>B</given-names></name><name name-style="western"><surname>van Santen</surname><given-names>M</given-names></name><name name-style="western"><surname>Swakman</surname><given-names>V</given-names></name><name name-style="western"><surname>Evans</surname><given-names>MN</given-names></name><name name-style="western"><surname>Evans</surname><given-names>LJ</given-names></name><name name-style="western"><surname>Love</surname><given-names>K</given-names></name><name name-style="western"><surname>Joscelyne</surname><given-names>SH</given-names></name><name name-style="western"><surname>Tober</surname><given-names>AV</given-names></name><name name-style="western"><surname>Wilson</surname><given-names>HF</given-names></name><name name-style="western"><surname>Ambu</surname><given-names>LN</given-names></name><name name-style="western"><surname>Goossens</surname><given-names>B</given-names></name></person-group> (<year>2014</year>) Dispatch from the field: ecology of ground-web-building spiders with description of a new species (<tp:taxon-name><tp:taxon-name-part taxon-name-part-type="order">Araneae</tp:taxon-name-part></tp:taxon-name>, <tp:taxon-name><tp:taxon-name-part taxon-name-part-type="family">Symphytognathidae</tp:taxon-name-part></tp:taxon-name>). Biodiversity Data Journal 2: e1076. <ext-link xlink:type="simple" ext-link-type="doi" xlink:href="10.3897/BDJ.2.e1076">https://doi.org/10.3897/BDJ.2.e1076</ext-link></mixed-citation></ref></ref-list></tp:taxon-treatment>
