# Supplementary material for: A review of Crassignatha (Araneae, Symphytognathidae)
Source: Zookeys. 2020 Nov 6;988:63–128. doi: 10.3897/zookeys.988.56188 (PMC7666111; doi:10.3897/zookeys.988.56188)
Supplement: XML Treatment for Crassignatha baihua [file zookeys.988.56188-treatment2.xml]

<!DOCTYPE tp:taxon-treatment
  PUBLIC "-//TaxonX//DTD Taxonomic Treatment Publishing DTD v0 20100105//EN" "tax-treatment-NSO.dtd">
<tp:taxon-treatment xmlns:tp="http://www.plazi.org/taxpub"><tp:treatment-meta><kwd-group><label>Taxon classification</label><kwd><named-content xmlns:xlink="http://www.w3.org/1999/xlink" content-type="kingdom">Animalia</named-content></kwd><kwd><named-content xmlns:xlink="http://www.w3.org/1999/xlink" content-type="order">Araneae</named-content></kwd><kwd><named-content xmlns:xlink="http://www.w3.org/1999/xlink" content-type="family">Symphytognathidae</named-content></kwd></kwd-group><mixed-citation publication-type="journal"><person-group><name><surname>Li</surname><given-names>Ya</given-names></name><name><surname>Lin</surname><given-names>Yucheng</given-names></name><name><surname>Li</surname><given-names>Shuqiang</given-names></name></person-group><article-title>A review of <italic><tp:taxon-name><tp:taxon-name-part taxon-name-part-type="genus" reg="Crassignatha">Crassignatha</tp:taxon-name-part></tp:taxon-name></italic> (<tp:taxon-name><tp:taxon-name-part taxon-name-part-type="order">Araneae</tp:taxon-name-part></tp:taxon-name>, <tp:taxon-name><tp:taxon-name-part taxon-name-part-type="family">Symphytognathidae</tp:taxon-name-part></tp:taxon-name>)</article-title><source>Zookeys</source><day>06</day><month>11</month><year>2020</year><volume>988</volume><fpage>63</fpage><lpage>128</lpage><pub-id pub-id-type="doi">10.3897/zookeys.988.56188</pub-id></mixed-citation></tp:treatment-meta><tp:nomenclature><tp:taxon-name><object-id xmlns:xlink="http://www.w3.org/1999/xlink" content-type="arpha" xlink:type="simple">ED9A0910-DAC2-5D45-A2A3-7C972B7C4BBD</object-id>
              <tp:taxon-name-part taxon-name-part-type="genus" reg="Crassignatha">Crassignatha</tp:taxon-name-part>
              <tp:taxon-name-part taxon-name-part-type="species" reg="baihua">baihua</tp:taxon-name-part>
              <object-id xmlns:xlink="http://www.w3.org/1999/xlink" content-type="zoobank" xlink:type="simple">http://zoobank.org/02AB09F5-3549-4519-BE47-09EA3EB29A52</object-id>
            </tp:taxon-name><tp:taxon-authority>Y. Lin &amp; S. Li</tp:taxon-authority><tp:taxon-status xmlns:xlink="http://www.w3.org/1999/xlink" xlink:type="simple">sp. nov.</tp:taxon-status><xref ref-type="fig" rid="F1">Figs 1</xref><xref ref-type="fig" rid="F2">, 2</xref><xref ref-type="fig" rid="F38">, 38</xref></tp:nomenclature><tp:treatment-sec sec-type="type material" id="SECID0E2QAI"><title>Type material.</title><p><bold><italic>Holotype</italic></bold> ♂ (<named-content xmlns:xlink="http://www.w3.org/1999/xlink" content-type="dwc:institutional_code" xlink:type="simple">NHMSU</named-content> Ar 001) and <bold><italic>paratypes</italic></bold> 3♂ 8♀ (<named-content xmlns:xlink="http://www.w3.org/1999/xlink" content-type="dwc:institutional_code" xlink:type="simple">NHMSU</named-content> Ar 002–012), <bold>China</bold>: Yunnan Province, Longling County, Mangkuan Township, Zaotanghe at Baihua Ling (Flowers Ridge) Village, in leaf litter under undisturbed subtropical broadleaf forest (<named-content xmlns:xlink="http://www.w3.org/1999/xlink" content-type="dwc:verbatimCoordinates" xlink:type="simple"><named-content content-type="geo-json" specific-use="{&#34;type&#34;:&#34;Point&#34;,&#34;coordinates&#34;:[98.800590,25.304500]}" id="NCID0EYRAI" xlink:type="simple">25.30450°N, 98.80059°E</named-content></named-content>; 1635 m), 21.VIII.2018, Y. Lin et al. leg. 1♂ (<named-content xmlns:xlink="http://www.w3.org/1999/xlink" content-type="dwc:institutional_code" xlink:type="simple">NHMSU</named-content>-HA109) and 1♀ (<named-content xmlns:xlink="http://www.w3.org/1999/xlink" content-type="dwc:institutional_code" xlink:type="simple">NHMSU</named-content>-HA109) used for sequencing, GenBank: <ext-link xmlns:xlink="http://www.w3.org/1999/xlink" ext-link-type="gen" xlink:href="MT992007" xlink:type="simple">MT992007</ext-link> and <ext-link xmlns:xlink="http://www.w3.org/1999/xlink" ext-link-type="gen" xlink:href="MT992006" xlink:type="simple">MT992006</ext-link>, same data as for preceding.</p><fig id="F1" position="float" orientation="portrait"><object-id xmlns:xlink="http://www.w3.org/1999/xlink" content-type="doi" xlink:type="simple">10.3897/zookeys.988.56188.figure1</object-id><object-id xmlns:xlink="http://www.w3.org/1999/xlink" content-type="arpha" xlink:type="simple">29AA2801-B0D0-556C-80B5-EBF9CA88F354</object-id><label>Figure 1.</label><caption><p><italic><tp:taxon-name><tp:taxon-name-part taxon-name-part-type="genus" reg="Crassignatha">Crassignatha</tp:taxon-name-part> <tp:taxon-name-part taxon-name-part-type="species" reg="baihua">baihua</tp:taxon-name-part></tp:taxon-name></italic> sp. nov. <bold>A</bold> male habitus, dorsal <bold>B</bold> male habitus, ventral <bold>C</bold> male habitus, lateral <bold>D</bold> female habitus, dorsal <bold>E</bold> female habitus, ventral <bold>F</bold> female habitus, lateral. Scale bars: 0.50 mm (<bold>A–F</bold>).</p></caption><graphic xmlns:xlink="http://www.w3.org/1999/xlink" xlink:href="zookeys-988-063-g001.jpg" position="float" orientation="portrait" xlink:type="simple" id="oo_472586.jpg"><uri content-type="original_file" xlink:type="simple">https://binary.pensoft.net/fig/472586</uri></graphic></fig></tp:treatment-sec><tp:treatment-sec sec-type="material" id="SECID0EXTAI"><title>Other material examined.</title><p>1♂ 13♀ (<named-content xmlns:xlink="http://www.w3.org/1999/xlink" content-type="dwc:institutional_code" xlink:type="simple">NHMSU</named-content>-HA110), same data as holotype; 1♂ 2♀ (<named-content xmlns:xlink="http://www.w3.org/1999/xlink" content-type="dwc:institutional_code" xlink:type="simple">NHMSU</named-content>-HA104), <bold>China</bold>: Yunnan Province, Nujiang Prefecture, Fugong County, Shiyueliang Township (<named-content xmlns:xlink="http://www.w3.org/1999/xlink" content-type="dwc:verbatimCoordinates" xlink:type="simple"><named-content content-type="geo-json" specific-use="{&#34;type&#34;:&#34;Point&#34;,&#34;coordinates&#34;:[98.898030,27.270120]}" id="NCID0EMUAI" xlink:type="simple">27.27012°N, 98.89803°E</named-content></named-content>; 1647 m), 5.VII.2016, Y. Li leg.</p></tp:treatment-sec><tp:treatment-sec sec-type="diagnosis" id="SECID0ERUAI"><title>Diagnosis.</title><p><italic><tp:taxon-name><tp:taxon-name-part taxon-name-part-type="genus" reg="Crassignatha">Crassignatha</tp:taxon-name-part> <tp:taxon-name-part taxon-name-part-type="species" reg="baihua">baihua</tp:taxon-name-part></tp:taxon-name></italic> sp. nov. is similar to <italic><tp:taxon-name><tp:taxon-name-part taxon-name-part-type="genus" reg="Crassignatha">C.</tp:taxon-name-part> <tp:taxon-name-part taxon-name-part-type="species" reg="quadriventris">quadriventris</tp:taxon-name-part></tp:taxon-name></italic> but can be distinguished by the short, rigid, distally flat embolus (Fig. <xref ref-type="fig" rid="F2">2A</xref>) and the long copulatory ducts that make four turns before reaching the copulatory opening (Fig. <xref ref-type="fig" rid="F2">2F, G</xref>).</p></tp:treatment-sec><tp:treatment-sec sec-type="description" id="SECID0EVVAI"><title>Description.</title><p><bold>Male</bold> (holotype). Total length 0.64. Carapace 0.32 long, 0.32 wide, 0.36 high. Clypeus 0.10 high. Sternum 0.24 long, 0.20 wide. Abdomen 0.44 long, 0.44 wide, 0.48 high. Length of legs: I 0.94 (0.20, 0.10, 0.28, 0.16, 0.20); II 0.84 (0.16, 0.10, 0.24, 0.14, 0.20); III 0.60 (0.10, 0.06, 0.14, 0.12, 0.18); IV 0.68 (0.14, 0.06, 0.18, 0.10, 0.20).</p><p><bold>Somatic characters</bold> (Fig. <xref ref-type="fig" rid="F1">1A–C</xref>). <bold><italic>Coloration</italic></bold>: carapace, sternum, chelicerae, endites, and labium dark brown. Abdomen light black, with numerous small, sclerotized patches, with single orange scutum laterally and posteriorly. <bold><italic>Prosoma</italic></bold>: carapace nearly pear shaped, surface granular, with two setae medially. Cephalic region elevated. <abbrev xmlns:xlink="http://www.w3.org/1999/xlink" xlink:title="posterior eye row" id="ABBRID0ELWAI" xlink:type="simple">PER</abbrev> strongly recurved. Chelicerae covered with setae anteriorly. Sternum almost heart shaped, rough, slightly swollen, truncated posteriorly, surface rough. <bold><italic>Legs</italic></bold>: light brown, covered with setae and bristles. Tibia II with two clasping spurs. <bold><italic>Abdomen</italic></bold>: anteriorly round, posteriorly square. Dorsally with pale yellow speckles, lateral scutum present, bears sparse, long setae. Spinnerets light brown, with circular plate.</p><p><bold><italic>Palp</italic></bold> (Fig. <xref ref-type="fig" rid="F2">2A–C</xref>): bulb relatively large, ~½ size of carapace. Cymbium bears apical setae, cymbial tooth hooked. Tegulum smooth, globular. Median apophysis nearly square, with a prolateral-distal process. Embolic membrane arises between median apophysis and embolus. Embolus short, rigid, distally blunt, forming a torsion.</p><fig id="F2" position="float" orientation="portrait"><object-id xmlns:xlink="http://www.w3.org/1999/xlink" content-type="doi" xlink:type="simple">10.3897/zookeys.988.56188.figure2</object-id><object-id xmlns:xlink="http://www.w3.org/1999/xlink" content-type="arpha" xlink:type="simple">22A957BA-17A7-5690-A446-16D727D7FBBC</object-id><label>Figure 2.</label><caption><p><italic><tp:taxon-name><tp:taxon-name-part taxon-name-part-type="genus" reg="Crassignatha">Crassignatha</tp:taxon-name-part> <tp:taxon-name-part taxon-name-part-type="species" reg="baihua">baihua</tp:taxon-name-part></tp:taxon-name></italic> sp. nov. <bold>A</bold> male palp, prolateral <bold>B</bold> male palp, ventral <bold>C</bold> male palp, retrolateral <bold>D</bold> epigyne, ventral <bold>E</bold> epigyne, lateral <bold>F</bold> vulva, ventral <bold>G</bold> vulva, dorsal. Scale bars: 0.10 mm (<bold>A–G</bold>).</p></caption><graphic xmlns:xlink="http://www.w3.org/1999/xlink" xlink:href="zookeys-988-063-g002.jpg" position="float" orientation="portrait" xlink:type="simple" id="oo_472587.jpg"><uri content-type="original_file" xlink:type="simple">https://binary.pensoft.net/fig/472587</uri></graphic></fig><p><bold>Female</bold> (one of the paratypes). Total length 0.96. Carapace 0.36 long, 0.36 wide, 0.36 high. Clypeus 0.10 high. Sternum 0.24 long, 0.24 wide. Abdomen 0.64 long, 0.64 wide, 0.72 high. Length of legs: I 1.30 (0.42, 0.14, 0.30, 0.20, 0.24); II 1.06 (0.30, 0.14, 0.24, 0.16, 0.22); III 0.70 (0.18, 0.08, 0.20, 0.08, 0.16); IV 1.02 (0.30, 0.14, 0.24, 0.14, 0.20).</p><p><bold>Somatic characters</bold> (Fig. <xref ref-type="fig" rid="F1">1D–F</xref>). <bold><italic>Coloration</italic></bold>: carapace, sternum, chelicerae, endites, and labium dark brown. Abdomen black, with numerous small sclerotized patches. <bold><italic>Prosoma</italic></bold>: carapace nearly pear shaped with small tubercles, with two strong setae medially. Cephalic region elevated. <abbrev xmlns:xlink="http://www.w3.org/1999/xlink" xlink:title="posterior eye row" id="ABBRID0E1YAI" xlink:type="simple">PER</abbrev> straight. Mouthparts and sternum as in male. <bold><italic>Abdomen</italic></bold>: anteriorly rounded, posteriorly square, with paired posterolateral small tubercles. Spinnerets as in male, circular plate absent.</p><p><bold><italic>Epigyne</italic></bold> (Fig. <xref ref-type="fig" rid="F2">2D–G</xref>): epigynal area weakly sclerotized, with some setae. Scape distinctly extends beyond the epigastric furrow. Internal structures more or less visible via translucent tegument. Spermathecae separated by 1.2× their diameter. Fertilization ducts starting at posterior of spermathecae. Copulatory ducts long, connected to dorsal surface of spermathecae, forming four turns before curving downward. Subproximal copulatory ducts parallel, throughout the entire scape. Copulatory opening located at end of scape.</p></tp:treatment-sec><tp:treatment-sec sec-type="etymology" id="SECID0EMZAI"><title>Etymology.</title><p>The specific epithet is derived from the type locality; noun in apposition.</p></tp:treatment-sec><tp:treatment-sec sec-type="distribution" id="SECID0ERZAI"><title>Distribution.</title><p>China (Yunnan) (Fig. <xref ref-type="fig" rid="F38">38</xref>).</p></tp:treatment-sec><tp:treatment-sec><!--Section generated to contain objects referenced in tp:taxon-treatment.--><fig id="F38" position="float" orientation="portrait"><object-id xmlns:xlink="http://www.w3.org/1999/xlink" content-type="doi" xlink:type="simple">10.3897/zookeys.988.56188.figure38</object-id><object-id xmlns:xlink="http://www.w3.org/1999/xlink" content-type="arpha" xlink:type="simple">FC01772B-C4D2-54B4-9A5B-B180DF911D86</object-id><label>Figure 38.</label><caption><p>Distribution records of <italic><tp:taxon-name><tp:taxon-name-part taxon-name-part-type="genus" reg="Crassignatha">Crassignatha</tp:taxon-name-part></tp:taxon-name></italic> spp. in Asia. <bold>1</bold><italic><tp:taxon-name><tp:taxon-name-part taxon-name-part-type="genus" reg="Crassignatha">C.</tp:taxon-name-part> <tp:taxon-name-part taxon-name-part-type="species" reg="baihua">baihua</tp:taxon-name-part></tp:taxon-name></italic> sp. nov. <bold>2</bold><italic><tp:taxon-name><tp:taxon-name-part taxon-name-part-type="genus" reg="Crassignatha">C.</tp:taxon-name-part> <tp:taxon-name-part taxon-name-part-type="species" reg="bangbie">bangbie</tp:taxon-name-part></tp:taxon-name></italic> sp. nov. <bold>3</bold><italic><tp:taxon-name><tp:taxon-name-part taxon-name-part-type="genus" reg="Crassignatha">C.</tp:taxon-name-part> <tp:taxon-name-part taxon-name-part-type="species" reg="bicorniventris">bicorniventris</tp:taxon-name-part></tp:taxon-name></italic><bold>4</bold><italic><tp:taxon-name><tp:taxon-name-part taxon-name-part-type="genus" reg="Crassignatha">C.</tp:taxon-name-part> <tp:taxon-name-part taxon-name-part-type="species" reg="changyan">changyan</tp:taxon-name-part></tp:taxon-name></italic> sp. nov. <bold>5</bold><italic><tp:taxon-name><tp:taxon-name-part taxon-name-part-type="genus" reg="Crassignatha">C.</tp:taxon-name-part> <tp:taxon-name-part taxon-name-part-type="species" reg="danaugirangensis">danaugirangensis</tp:taxon-name-part></tp:taxon-name></italic><bold>6</bold><italic><tp:taxon-name><tp:taxon-name-part taxon-name-part-type="genus" reg="Crassignatha">C.</tp:taxon-name-part> <tp:taxon-name-part taxon-name-part-type="species" reg="dongnai">dongnai</tp:taxon-name-part></tp:taxon-name></italic> sp. nov. <bold>7</bold><italic><tp:taxon-name><tp:taxon-name-part taxon-name-part-type="genus" reg="Crassignatha">C.</tp:taxon-name-part> <tp:taxon-name-part taxon-name-part-type="species" reg="ertou">ertou</tp:taxon-name-part></tp:taxon-name></italic><bold>8</bold><italic><tp:taxon-name><tp:taxon-name-part taxon-name-part-type="genus" reg="Crassignatha">C.</tp:taxon-name-part> <tp:taxon-name-part taxon-name-part-type="species" reg="gucheng">gucheng</tp:taxon-name-part></tp:taxon-name></italic> sp. nov. <bold>9</bold><italic><tp:taxon-name><tp:taxon-name-part taxon-name-part-type="genus" reg="Crassignatha">C.</tp:taxon-name-part> <tp:taxon-name-part taxon-name-part-type="species" reg="gudu">gudu</tp:taxon-name-part></tp:taxon-name></italic><bold>10</bold><italic><tp:taxon-name><tp:taxon-name-part taxon-name-part-type="genus" reg="Crassignatha">C.</tp:taxon-name-part> <tp:taxon-name-part taxon-name-part-type="species" reg="haeneli">haeneli</tp:taxon-name-part></tp:taxon-name></italic><bold>11</bold><italic><tp:taxon-name><tp:taxon-name-part taxon-name-part-type="genus" reg="Crassignatha">C.</tp:taxon-name-part> <tp:taxon-name-part taxon-name-part-type="species" reg="mengla">mengla</tp:taxon-name-part></tp:taxon-name></italic> sp. nov. <bold>12</bold><italic><tp:taxon-name><tp:taxon-name-part taxon-name-part-type="genus" reg="Crassignatha">C.</tp:taxon-name-part> <tp:taxon-name-part taxon-name-part-type="species" reg="nantou">nantou</tp:taxon-name-part></tp:taxon-name></italic> sp. nov. <bold>13</bold><italic><tp:taxon-name><tp:taxon-name-part taxon-name-part-type="genus" reg="Crassignatha">C.</tp:taxon-name-part> <tp:taxon-name-part taxon-name-part-type="species" reg="nasalis">nasalis</tp:taxon-name-part></tp:taxon-name></italic> sp. nov. <bold>14</bold><italic><tp:taxon-name><tp:taxon-name-part taxon-name-part-type="genus" reg="Crassignatha">C.</tp:taxon-name-part> <tp:taxon-name-part taxon-name-part-type="species" reg="pianma">pianma</tp:taxon-name-part></tp:taxon-name></italic><bold>15</bold><italic><tp:taxon-name><tp:taxon-name-part taxon-name-part-type="genus" reg="Crassignatha">C.</tp:taxon-name-part> <tp:taxon-name-part taxon-name-part-type="species" reg="quadriventris">quadriventris</tp:taxon-name-part></tp:taxon-name></italic><bold>16</bold><italic><tp:taxon-name><tp:taxon-name-part taxon-name-part-type="genus" reg="Crassignatha">C.</tp:taxon-name-part> <tp:taxon-name-part taxon-name-part-type="species" reg="quanqu">quanqu</tp:taxon-name-part></tp:taxon-name></italic><bold>17</bold><italic><tp:taxon-name><tp:taxon-name-part taxon-name-part-type="genus" reg="Crassignatha">C.</tp:taxon-name-part> <tp:taxon-name-part taxon-name-part-type="species" reg="rostriformis">rostriformis</tp:taxon-name-part></tp:taxon-name></italic> sp. nov. <bold>18</bold><italic><tp:taxon-name><tp:taxon-name-part taxon-name-part-type="genus" reg="Crassignatha">C.</tp:taxon-name-part> <tp:taxon-name-part taxon-name-part-type="species" reg="shiluensis">shiluensis</tp:taxon-name-part></tp:taxon-name></italic><bold>19</bold><italic><tp:taxon-name><tp:taxon-name-part taxon-name-part-type="genus" reg="Crassignatha">C.</tp:taxon-name-part> <tp:taxon-name-part taxon-name-part-type="species" reg="shunani">shunani</tp:taxon-name-part></tp:taxon-name></italic> sp. nov. <bold>20</bold><italic><tp:taxon-name><tp:taxon-name-part taxon-name-part-type="genus" reg="Crassignatha">C.</tp:taxon-name-part> <tp:taxon-name-part taxon-name-part-type="species" reg="si">si</tp:taxon-name-part></tp:taxon-name></italic> sp. nov. <bold>21</bold><italic><tp:taxon-name><tp:taxon-name-part taxon-name-part-type="genus" reg="Crassignatha">C.</tp:taxon-name-part> <tp:taxon-name-part taxon-name-part-type="species" reg="thamphra">thamphra</tp:taxon-name-part></tp:taxon-name></italic> sp. nov. <bold>22</bold><italic><tp:taxon-name><tp:taxon-name-part taxon-name-part-type="genus" reg="Crassignatha">C.</tp:taxon-name-part> <tp:taxon-name-part taxon-name-part-type="species" reg="xichou">xichou</tp:taxon-name-part></tp:taxon-name></italic> sp. nov. <bold>23</bold><italic><tp:taxon-name><tp:taxon-name-part taxon-name-part-type="genus" reg="Crassignatha">C.</tp:taxon-name-part> <tp:taxon-name-part taxon-name-part-type="species" reg="yamu">yamu</tp:taxon-name-part></tp:taxon-name></italic><bold>24</bold><italic><tp:taxon-name><tp:taxon-name-part taxon-name-part-type="genus" reg="Crassignatha">C.</tp:taxon-name-part> <tp:taxon-name-part taxon-name-part-type="species" reg="yinzhi">yinzhi</tp:taxon-name-part></tp:taxon-name></italic>.</p></caption><graphic xmlns:xlink="http://www.w3.org/1999/xlink" xlink:href="zookeys-988-063-g038.jpg" position="float" orientation="portrait" xlink:type="simple" id="oo_472623.jpg"><uri content-type="original_file" xlink:type="simple">https://binary.pensoft.net/fig/472623</uri></graphic></fig></tp:treatment-sec></tp:taxon-treatment>
