# Supplementary material for: A review of Crassignatha (Araneae, Symphytognathidae)
Source: Zookeys. 2020 Nov 6;988:63–128. doi: 10.3897/zookeys.988.56188 (PMC7666111; doi:10.3897/zookeys.988.56188)
Supplement: XML Treatment for Crassignatha nantou [file zookeys.988.56188-treatment11.xml]

<!DOCTYPE tp:taxon-treatment
  PUBLIC "-//TaxonX//DTD Taxonomic Treatment Publishing DTD v0 20100105//EN" "tax-treatment-NSO.dtd">
<tp:taxon-treatment xmlns:tp="http://www.plazi.org/taxpub"><tp:treatment-meta><kwd-group><label>Taxon classification</label><kwd><named-content xmlns:xlink="http://www.w3.org/1999/xlink" content-type="kingdom">Animalia</named-content></kwd><kwd><named-content xmlns:xlink="http://www.w3.org/1999/xlink" content-type="order">Araneae</named-content></kwd><kwd><named-content xmlns:xlink="http://www.w3.org/1999/xlink" content-type="family">Symphytognathidae</named-content></kwd></kwd-group><mixed-citation publication-type="journal"><person-group><name><surname>Li</surname><given-names>Ya</given-names></name><name><surname>Lin</surname><given-names>Yucheng</given-names></name><name><surname>Li</surname><given-names>Shuqiang</given-names></name></person-group><article-title>A review of <italic><tp:taxon-name><tp:taxon-name-part taxon-name-part-type="genus" reg="Crassignatha">Crassignatha</tp:taxon-name-part></tp:taxon-name></italic> (<tp:taxon-name><tp:taxon-name-part taxon-name-part-type="order">Araneae</tp:taxon-name-part></tp:taxon-name>, <tp:taxon-name><tp:taxon-name-part taxon-name-part-type="family">Symphytognathidae</tp:taxon-name-part></tp:taxon-name>)</article-title><source>Zookeys</source><day>06</day><month>11</month><year>2020</year><volume>988</volume><fpage>63</fpage><lpage>128</lpage><pub-id pub-id-type="doi">10.3897/zookeys.988.56188</pub-id></mixed-citation></tp:treatment-meta><tp:nomenclature><tp:taxon-name><object-id xmlns:xlink="http://www.w3.org/1999/xlink" content-type="arpha" xlink:type="simple">C3F99341-FBE1-513E-B9BB-6C5D8548D745</object-id>
              <tp:taxon-name-part taxon-name-part-type="genus" reg="Crassignatha">Crassignatha</tp:taxon-name-part>
              <tp:taxon-name-part taxon-name-part-type="species" reg="nantou">nantou</tp:taxon-name-part>
              <object-id xmlns:xlink="http://www.w3.org/1999/xlink" content-type="zoobank" xlink:type="simple">http://zoobank.org/B01CEA82-FFB1-41DD-919C-6AC0B8D0EF59</object-id>
            </tp:taxon-name><tp:taxon-authority>Y. Lin &amp; S. Li</tp:taxon-authority><tp:taxon-status xmlns:xlink="http://www.w3.org/1999/xlink" xlink:type="simple">sp. nov.</tp:taxon-status><xref ref-type="fig" rid="F14">Figs 14</xref><xref ref-type="fig" rid="F15">, 15</xref><xref ref-type="fig" rid="F38">, 38</xref></tp:nomenclature><tp:treatment-sec sec-type="type material" id="SECID0EC6CI"><title>Type material.</title><p><bold><italic>Holotype</italic></bold> ♂ (<named-content xmlns:xlink="http://www.w3.org/1999/xlink" content-type="dwc:institutional_code" xlink:type="simple">IZCAS</named-content>-Ar 41012) and <bold><italic>paratypes</italic></bold> 17♀ (<named-content xmlns:xlink="http://www.w3.org/1999/xlink" content-type="dwc:institutional_code" xlink:type="simple">IZCAS</named-content>-Ar 41013–41029), <bold>China</bold>: Taiwan Province, Nantou County, Ren’an Township, Hehuan Mountain, Yuanfeng Peak (<named-content xmlns:xlink="http://www.w3.org/1999/xlink" content-type="dwc:verbatimCoordinates" xlink:type="simple"><named-content content-type="geo-json" specific-use="{&#34;type&#34;:&#34;Point&#34;,&#34;coordinates&#34;:[121.237310,24.117800]}" id="NCID0E66CI" xlink:type="simple">24.11780°N, 121.23731°E</named-content></named-content>; 2757 m), 2.VII.2013, S. Li and G. Zheng leg.; 1♂ (<named-content xmlns:xlink="http://www.w3.org/1999/xlink" content-type="dwc:institutional_code" xlink:type="simple">NHMSU</named-content>-HA055) and 1♀ (<named-content xmlns:xlink="http://www.w3.org/1999/xlink" content-type="dwc:institutional_code" xlink:type="simple">NHMSU</named-content>-HA055) used for sequencing, GenBank: <ext-link xmlns:xlink="http://www.w3.org/1999/xlink" ext-link-type="gen" xlink:href="MT991996" xlink:type="simple">MT991996</ext-link> and <ext-link xmlns:xlink="http://www.w3.org/1999/xlink" ext-link-type="gen" xlink:href="MT991995" xlink:type="simple">MT991995</ext-link>, same data as for preceding.</p></tp:treatment-sec><tp:treatment-sec sec-type="diagnosis" id="SECID0EYADI"><title>Diagnosis.</title><p><italic><tp:taxon-name><tp:taxon-name-part taxon-name-part-type="genus" reg="Crassignatha">Crassignatha</tp:taxon-name-part> <tp:taxon-name-part taxon-name-part-type="species" reg="nantou">nantou</tp:taxon-name-part></tp:taxon-name></italic> sp. nov. differs from other congeners, except <italic><tp:taxon-name><tp:taxon-name-part taxon-name-part-type="genus" reg="Crassignatha">C.</tp:taxon-name-part> <tp:taxon-name-part taxon-name-part-type="species" reg="shunani">shunani</tp:taxon-name-part></tp:taxon-name></italic> sp. nov., by the long, spiral embolus with a sharp, narrow tip and the separate bases of copulatory ducts (Fig. <xref ref-type="fig" rid="F15">15A, B, F, G</xref>). It is similar to <italic><tp:taxon-name><tp:taxon-name-part taxon-name-part-type="genus" reg="Crassignatha">C.</tp:taxon-name-part> <tp:taxon-name-part taxon-name-part-type="species" reg="shunani">shunani</tp:taxon-name-part></tp:taxon-name></italic> sp. nov. by the shape of the male palp and vulva, but the male can be distinguished by having a blunt cymbial tooth and a hook on the median apophysis vs. a sharp cymbial tooth and lack of a hook in the latter (Figs <xref ref-type="fig" rid="F15">15A</xref>, <xref ref-type="fig" rid="F29">29A</xref>); the female differs by the closer spermathecae and larger copulatory opening (Figs <xref ref-type="fig" rid="F15">15F, G</xref>, <xref ref-type="fig" rid="F29">29F, G</xref>).</p><fig id="F14" position="float" orientation="portrait"><object-id xmlns:xlink="http://www.w3.org/1999/xlink" content-type="doi" xlink:type="simple">10.3897/zookeys.988.56188.figure14</object-id><object-id xmlns:xlink="http://www.w3.org/1999/xlink" content-type="arpha" xlink:type="simple">DD6AE11D-A60E-5EAF-9ED2-13C9276F51AE</object-id><label>Figure 14.</label><caption><p><italic><tp:taxon-name><tp:taxon-name-part taxon-name-part-type="genus" reg="Crassignatha">Crassignatha</tp:taxon-name-part> <tp:taxon-name-part taxon-name-part-type="species" reg="nantou">nantou</tp:taxon-name-part></tp:taxon-name></italic> sp. nov. <bold>A</bold> male habitus, dorsal <bold>B</bold> male habitus, ventral <bold>C</bold> male habitus, lateral <bold>D</bold> female habitus, dorsal <bold>E</bold> female habitus, ventral <bold>F</bold> female habitus, lateral. Scale bars: 0.50 mm (<bold>A–F</bold>).</p></caption><graphic xmlns:xlink="http://www.w3.org/1999/xlink" xlink:href="zookeys-988-063-g014.jpg" position="float" orientation="portrait" xlink:type="simple" id="oo_472599.jpg"><uri content-type="original_file" xlink:type="simple">https://binary.pensoft.net/fig/472599</uri></graphic></fig></tp:treatment-sec><tp:treatment-sec sec-type="description" id="SECID0EZDDI"><title>Description.</title><p><bold>Male</bold> (holotype). Total length 0.80. Carapace 0.36 long, 0.36 wide, 0.40 high. Clypeus 0.20 high. Sternum 0.24 long, 0.24 wide. Abdomen 0.52 long, 0.40 wide, 0.60 high. Length of legs: I 1.34 (0.42, 0.14, 0.32, 0.20, 0.26); II 1.10 (0.32, 0.12, 0.26, 0.16, 0.24); III 0.80 (0.22, 0.10, 0.16, 0.12, 0.20); IV 1.02 (0.32, 0.12, 0.22, 0.12, 0.24).</p><p><bold>Somatic characters</bold> (Fig. <xref ref-type="fig" rid="F14">14A–C</xref>). <bold><italic>Coloration</italic></bold>: carapace, sternum, chelicerae, endites, and labium dark brown. Abdomen blue-green with irregular sclerotized patches. <bold><italic>Prosoma</italic></bold>: carapace nearly rounded, surface granular, with small sulci. Cephalic region strongly elevated. <abbrev xmlns:xlink="http://www.w3.org/1999/xlink" xlink:title="anterior lateral eye" id="ABBRID0EPEDI" xlink:type="simple">ALE</abbrev> protruded, <abbrev xmlns:xlink="http://www.w3.org/1999/xlink" xlink:title="posterior eye row" id="ABBRID0ETEDI" xlink:type="simple">PER</abbrev> recurved. Clypeus concave. Chelicerae covered with setae anteriorly. Labium semilunar, fused to sternum. Sternum heart shaped, flat, surface rough, truncated posteriorly. <bold><italic>Legs</italic></bold>: tibia II with one clasping spur. <bold><italic>Abdomen</italic></bold>: sub-elliptic dorsally, with lateral scuta. Spinnerets weakly sclerotized, with a circular plate.</p><p><bold><italic>Palp</italic></bold> (Fig. <xref ref-type="fig" rid="F15">15A–C</xref>): pale, weakly sclerotized. Cymbium large, with a few setae distally, cymbial tooth near distal margin. Tegulum large, smooth, and plump. Median apophysis disciform, with a hooked process on margin. Embolic membrane slender, laminar, translucent, arises near anterior part of median apophysis. Embolus long, flexible, spiraled, and wide basally, narrow distally.</p><p><bold>Female</bold> (one of paratypes). Total length 1.08. Carapace 0.44 long, 0.40 wide, 0.40 high. Clypeus 0.16 high. Sternum 0.28 long, 0.28 wide. Abdomen 0.68 long, 0.60 wide, 0.80 high. Length of legs: I 1.68 (0.58, 0.16, 0.42, 0.24, 0.28); II 1.38 (0.46, 0.14, 0.34, 0.22, 0.22); III 1.00 (0.28, 0.12, 0.22, 0.16, 0.22); IV 1.24 (0.42, 0.14, 0.26, 0.18, 0.24).</p><p><bold>Somatic characters</bold> (Fig. <xref ref-type="fig" rid="F14">14D–F</xref>). <bold><italic>Coloration</italic></bold>: prosoma as in male. Abdominal color lighter than in male, dorsum lighter than venter. <bold><italic>Prosoma</italic></bold>: carapace nearly pear shaped, sculptured, and granular. Cephalic region lower than in male. <abbrev xmlns:xlink="http://www.w3.org/1999/xlink" xlink:title="posterior eye row" id="ABBRID0E1FDI" xlink:type="simple">PER</abbrev> slightly recurved. Chelicerae fused near base, covered with setae anteriorly. Labium subtriangular, fused to sternum. Sternum as in male. <bold><italic>Abdomen</italic></bold>: nearly globular dorsally, surface modified by sclerotized dots. Spinnerets weakly sclerotized, with a circular plate.</p><p><bold><italic>Epigyne</italic></bold> (Fig. <xref ref-type="fig" rid="F15">15D–G</xref>): epigynal area lightly sclerotized, with setae on lateral margins. Scape short, wide, copulatory opening located at its terminus, split into two labella. Internal structures more or less visible via translucent tegument. Paired spermathecae globose, separated by half their diameter. Fertilization ducts thin, starting at inside central margin of spermathecae, bent downward, twisted, and furcate at end. Copulatory ducts thick, connected to posterior margin of spermathecae, passing under the spermathecae, up into the center of vulva, deflexed to copulatory opening, their proximal base unfused.</p><fig id="F15" position="float" orientation="portrait"><object-id xmlns:xlink="http://www.w3.org/1999/xlink" content-type="doi" xlink:type="simple">10.3897/zookeys.988.56188.figure15</object-id><object-id xmlns:xlink="http://www.w3.org/1999/xlink" content-type="arpha" xlink:type="simple">82458C8F-5A1F-5151-B1E6-A28006215831</object-id><label>Figure 15.</label><caption><p><italic><tp:taxon-name><tp:taxon-name-part taxon-name-part-type="genus" reg="Crassignatha">Crassignatha</tp:taxon-name-part> <tp:taxon-name-part taxon-name-part-type="species" reg="nantou">nantou</tp:taxon-name-part></tp:taxon-name></italic> sp. nov. <bold>A</bold> male palp, prolateral <bold>B</bold> male palp, ventral <bold>C</bold> male palp, retrolateral <bold>D</bold> epigyne, ventral <bold>E</bold> epigyne, lateral <bold>F</bold> vulva, ventral <bold>G</bold> vulva, dorsal. Scale bars: 0.10 mm (<bold>A–G</bold>).</p></caption><graphic xmlns:xlink="http://www.w3.org/1999/xlink" xlink:href="zookeys-988-063-g015.jpg" position="float" orientation="portrait" xlink:type="simple" id="oo_472600.jpg"><uri content-type="original_file" xlink:type="simple">https://binary.pensoft.net/fig/472600</uri></graphic></fig></tp:treatment-sec><tp:treatment-sec sec-type="etymology" id="SECID0EUHDI"><title>Etymology.</title><p>The specific name is derived from the type locality; noun in apposition.</p></tp:treatment-sec><tp:treatment-sec sec-type="distribution" id="SECID0EZHDI"><title>Distribution.</title><p>China (Taiwan) (Fig. <xref ref-type="fig" rid="F38">38</xref>).</p></tp:treatment-sec><tp:treatment-sec><!--Section generated to contain objects referenced in tp:taxon-treatment.--><fig id="F38" position="float" orientation="portrait"><object-id xmlns:xlink="http://www.w3.org/1999/xlink" content-type="doi" xlink:type="simple">10.3897/zookeys.988.56188.figure38</object-id><object-id xmlns:xlink="http://www.w3.org/1999/xlink" content-type="arpha" xlink:type="simple">FC01772B-C4D2-54B4-9A5B-B180DF911D86</object-id><label>Figure 38.</label><caption><p>Distribution records of <italic><tp:taxon-name><tp:taxon-name-part taxon-name-part-type="genus" reg="Crassignatha">Crassignatha</tp:taxon-name-part></tp:taxon-name></italic> spp. in Asia. <bold>1</bold><italic><tp:taxon-name><tp:taxon-name-part taxon-name-part-type="genus" reg="Crassignatha">C.</tp:taxon-name-part> <tp:taxon-name-part taxon-name-part-type="species" reg="baihua">baihua</tp:taxon-name-part></tp:taxon-name></italic> sp. nov. <bold>2</bold><italic><tp:taxon-name><tp:taxon-name-part taxon-name-part-type="genus" reg="Crassignatha">C.</tp:taxon-name-part> <tp:taxon-name-part taxon-name-part-type="species" reg="bangbie">bangbie</tp:taxon-name-part></tp:taxon-name></italic> sp. nov. <bold>3</bold><italic><tp:taxon-name><tp:taxon-name-part taxon-name-part-type="genus" reg="Crassignatha">C.</tp:taxon-name-part> <tp:taxon-name-part taxon-name-part-type="species" reg="bicorniventris">bicorniventris</tp:taxon-name-part></tp:taxon-name></italic><bold>4</bold><italic><tp:taxon-name><tp:taxon-name-part taxon-name-part-type="genus" reg="Crassignatha">C.</tp:taxon-name-part> <tp:taxon-name-part taxon-name-part-type="species" reg="changyan">changyan</tp:taxon-name-part></tp:taxon-name></italic> sp. nov. <bold>5</bold><italic><tp:taxon-name><tp:taxon-name-part taxon-name-part-type="genus" reg="Crassignatha">C.</tp:taxon-name-part> <tp:taxon-name-part taxon-name-part-type="species" reg="danaugirangensis">danaugirangensis</tp:taxon-name-part></tp:taxon-name></italic><bold>6</bold><italic><tp:taxon-name><tp:taxon-name-part taxon-name-part-type="genus" reg="Crassignatha">C.</tp:taxon-name-part> <tp:taxon-name-part taxon-name-part-type="species" reg="dongnai">dongnai</tp:taxon-name-part></tp:taxon-name></italic> sp. nov. <bold>7</bold><italic><tp:taxon-name><tp:taxon-name-part taxon-name-part-type="genus" reg="Crassignatha">C.</tp:taxon-name-part> <tp:taxon-name-part taxon-name-part-type="species" reg="ertou">ertou</tp:taxon-name-part></tp:taxon-name></italic><bold>8</bold><italic><tp:taxon-name><tp:taxon-name-part taxon-name-part-type="genus" reg="Crassignatha">C.</tp:taxon-name-part> <tp:taxon-name-part taxon-name-part-type="species" reg="gucheng">gucheng</tp:taxon-name-part></tp:taxon-name></italic> sp. nov. <bold>9</bold><italic><tp:taxon-name><tp:taxon-name-part taxon-name-part-type="genus" reg="Crassignatha">C.</tp:taxon-name-part> <tp:taxon-name-part taxon-name-part-type="species" reg="gudu">gudu</tp:taxon-name-part></tp:taxon-name></italic><bold>10</bold><italic><tp:taxon-name><tp:taxon-name-part taxon-name-part-type="genus" reg="Crassignatha">C.</tp:taxon-name-part> <tp:taxon-name-part taxon-name-part-type="species" reg="haeneli">haeneli</tp:taxon-name-part></tp:taxon-name></italic><bold>11</bold><italic><tp:taxon-name><tp:taxon-name-part taxon-name-part-type="genus" reg="Crassignatha">C.</tp:taxon-name-part> <tp:taxon-name-part taxon-name-part-type="species" reg="mengla">mengla</tp:taxon-name-part></tp:taxon-name></italic> sp. nov. <bold>12</bold><italic><tp:taxon-name><tp:taxon-name-part taxon-name-part-type="genus" reg="Crassignatha">C.</tp:taxon-name-part> <tp:taxon-name-part taxon-name-part-type="species" reg="nantou">nantou</tp:taxon-name-part></tp:taxon-name></italic> sp. nov. <bold>13</bold><italic><tp:taxon-name><tp:taxon-name-part taxon-name-part-type="genus" reg="Crassignatha">C.</tp:taxon-name-part> <tp:taxon-name-part taxon-name-part-type="species" reg="nasalis">nasalis</tp:taxon-name-part></tp:taxon-name></italic> sp. nov. <bold>14</bold><italic><tp:taxon-name><tp:taxon-name-part taxon-name-part-type="genus" reg="Crassignatha">C.</tp:taxon-name-part> <tp:taxon-name-part taxon-name-part-type="species" reg="pianma">pianma</tp:taxon-name-part></tp:taxon-name></italic><bold>15</bold><italic><tp:taxon-name><tp:taxon-name-part taxon-name-part-type="genus" reg="Crassignatha">C.</tp:taxon-name-part> <tp:taxon-name-part taxon-name-part-type="species" reg="quadriventris">quadriventris</tp:taxon-name-part></tp:taxon-name></italic><bold>16</bold><italic><tp:taxon-name><tp:taxon-name-part taxon-name-part-type="genus" reg="Crassignatha">C.</tp:taxon-name-part> <tp:taxon-name-part taxon-name-part-type="species" reg="quanqu">quanqu</tp:taxon-name-part></tp:taxon-name></italic><bold>17</bold><italic><tp:taxon-name><tp:taxon-name-part taxon-name-part-type="genus" reg="Crassignatha">C.</tp:taxon-name-part> <tp:taxon-name-part taxon-name-part-type="species" reg="rostriformis">rostriformis</tp:taxon-name-part></tp:taxon-name></italic> sp. nov. <bold>18</bold><italic><tp:taxon-name><tp:taxon-name-part taxon-name-part-type="genus" reg="Crassignatha">C.</tp:taxon-name-part> <tp:taxon-name-part taxon-name-part-type="species" reg="shiluensis">shiluensis</tp:taxon-name-part></tp:taxon-name></italic><bold>19</bold><italic><tp:taxon-name><tp:taxon-name-part taxon-name-part-type="genus" reg="Crassignatha">C.</tp:taxon-name-part> <tp:taxon-name-part taxon-name-part-type="species" reg="shunani">shunani</tp:taxon-name-part></tp:taxon-name></italic> sp. nov. <bold>20</bold><italic><tp:taxon-name><tp:taxon-name-part taxon-name-part-type="genus" reg="Crassignatha">C.</tp:taxon-name-part> <tp:taxon-name-part taxon-name-part-type="species" reg="si">si</tp:taxon-name-part></tp:taxon-name></italic> sp. nov. <bold>21</bold><italic><tp:taxon-name><tp:taxon-name-part taxon-name-part-type="genus" reg="Crassignatha">C.</tp:taxon-name-part> <tp:taxon-name-part taxon-name-part-type="species" reg="thamphra">thamphra</tp:taxon-name-part></tp:taxon-name></italic> sp. nov. <bold>22</bold><italic><tp:taxon-name><tp:taxon-name-part taxon-name-part-type="genus" reg="Crassignatha">C.</tp:taxon-name-part> <tp:taxon-name-part taxon-name-part-type="species" reg="xichou">xichou</tp:taxon-name-part></tp:taxon-name></italic> sp. nov. <bold>23</bold><italic><tp:taxon-name><tp:taxon-name-part taxon-name-part-type="genus" reg="Crassignatha">C.</tp:taxon-name-part> <tp:taxon-name-part taxon-name-part-type="species" reg="yamu">yamu</tp:taxon-name-part></tp:taxon-name></italic><bold>24</bold><italic><tp:taxon-name><tp:taxon-name-part taxon-name-part-type="genus" reg="Crassignatha">C.</tp:taxon-name-part> <tp:taxon-name-part taxon-name-part-type="species" reg="yinzhi">yinzhi</tp:taxon-name-part></tp:taxon-name></italic>.</p></caption><graphic xmlns:xlink="http://www.w3.org/1999/xlink" xlink:href="zookeys-988-063-g038.jpg" position="float" orientation="portrait" xlink:type="simple" id="oo_472623.jpg"><uri content-type="original_file" xlink:type="simple">https://binary.pensoft.net/fig/472623</uri></graphic></fig><fig id="F29" position="float" orientation="portrait"><object-id xmlns:xlink="http://www.w3.org/1999/xlink" content-type="doi" xlink:type="simple">10.3897/zookeys.988.56188.figure29</object-id><object-id xmlns:xlink="http://www.w3.org/1999/xlink" content-type="arpha" xlink:type="simple">09762474-7195-5C0B-84CE-D6EBC1365E77</object-id><label>Figure 29.</label><caption><p><italic><tp:taxon-name><tp:taxon-name-part taxon-name-part-type="genus" reg="Crassignatha">Crassignatha</tp:taxon-name-part> <tp:taxon-name-part taxon-name-part-type="species" reg="shunani">shunani</tp:taxon-name-part></tp:taxon-name></italic> sp. nov. <bold>A</bold> male palp, prolateral <bold>B</bold> male palp, ventral <bold>C</bold> male palp, retrolateral <bold>D</bold> epigyne, ventral <bold>E</bold> epigyne, lateral <bold>F</bold> vulva, ventral <bold>G</bold> vulva, dorsal. Scale bars: 0.10 mm (<bold>A–G</bold>).</p></caption><graphic xmlns:xlink="http://www.w3.org/1999/xlink" xlink:href="zookeys-988-063-g029.jpg" position="float" orientation="portrait" xlink:type="simple" id="oo_472614.jpg"><uri content-type="original_file" xlink:type="simple">https://binary.pensoft.net/fig/472614</uri></graphic></fig></tp:treatment-sec></tp:taxon-treatment>
