# Supplementary material for: A review of Crassignatha (Araneae, Symphytognathidae)
Source: Zookeys. 2020 Nov 6;988:63–128. doi: 10.3897/zookeys.988.56188 (PMC7666111; doi:10.3897/zookeys.988.56188)
Supplement: XML Treatment for Crassignatha quadriventris [file zookeys.988.56188-treatment14.xml]

<!DOCTYPE tp:taxon-treatment
  PUBLIC "-//TaxonX//DTD Taxonomic Treatment Publishing DTD v0 20100105//EN" "tax-treatment-NSO.dtd">
<tp:taxon-treatment xmlns:tp="http://www.plazi.org/taxpub"><tp:treatment-meta><kwd-group><label>Taxon classification</label><kwd><named-content xmlns:xlink="http://www.w3.org/1999/xlink" content-type="kingdom">Animalia</named-content></kwd><kwd><named-content xmlns:xlink="http://www.w3.org/1999/xlink" content-type="order">Araneae</named-content></kwd><kwd><named-content xmlns:xlink="http://www.w3.org/1999/xlink" content-type="family">Symphytognathidae</named-content></kwd></kwd-group><mixed-citation publication-type="journal"><person-group><name><surname>Li</surname><given-names>Ya</given-names></name><name><surname>Lin</surname><given-names>Yucheng</given-names></name><name><surname>Li</surname><given-names>Shuqiang</given-names></name></person-group><article-title>A review of <italic><tp:taxon-name><tp:taxon-name-part taxon-name-part-type="genus" reg="Crassignatha">Crassignatha</tp:taxon-name-part></tp:taxon-name></italic> (<tp:taxon-name><tp:taxon-name-part taxon-name-part-type="order">Araneae</tp:taxon-name-part></tp:taxon-name>, <tp:taxon-name><tp:taxon-name-part taxon-name-part-type="family">Symphytognathidae</tp:taxon-name-part></tp:taxon-name>)</article-title><source>Zookeys</source><day>06</day><month>11</month><year>2020</year><volume>988</volume><fpage>63</fpage><lpage>128</lpage><pub-id pub-id-type="doi">10.3897/zookeys.988.56188</pub-id></mixed-citation></tp:treatment-meta><tp:nomenclature><tp:taxon-name><object-id xmlns:xlink="http://www.w3.org/1999/xlink" content-type="arpha" xlink:type="simple">EAF96456-8E8A-5479-9AD3-4A848E56144A</object-id>
              <tp:taxon-name-part taxon-name-part-type="genus" reg="Crassignatha">Crassignatha</tp:taxon-name-part>
              <tp:taxon-name-part taxon-name-part-type="species" reg="quadriventris">quadriventris</tp:taxon-name-part>
            </tp:taxon-name><tp:taxon-authority>(Lin &amp; Li, 2009)</tp:taxon-authority><tp:taxon-status xmlns:xlink="http://www.w3.org/1999/xlink" xlink:type="simple">comb. nov.</tp:taxon-status><xref ref-type="fig" rid="F20">Figs 20</xref><xref ref-type="fig" rid="F21">, 21</xref><xref ref-type="fig" rid="F38">, 38</xref><tp:nomenclature-citation-list><tp:nomenclature-citation><tp:taxon-name>
                  <tp:taxon-name-part taxon-name-part-type="genus" reg="Patu">Patu</tp:taxon-name-part> <tp:taxon-name-part taxon-name-part-type="species" reg="quadriventris">quadriventris</tp:taxon-name-part></tp:taxon-name><comment>Lin &amp; Li, 2009: 55, figs 7A, B, 8A, B, 9A–E, 10A, B (♂♀).</comment></tp:nomenclature-citation></tp:nomenclature-citation-list></tp:nomenclature><tp:treatment-sec sec-type="type material" id="SECID0EB5DI"><title>Type material.</title><p><bold><italic>Holotype</italic></bold> ♂ and <bold><italic>paratypes</italic></bold> 2♂ 2♀ (<named-content xmlns:xlink="http://www.w3.org/1999/xlink" content-type="dwc:institutional_code" xlink:type="simple">IZCAS</named-content>), <bold>China</bold>: Hainan Province, Wuzhishan City, Mt. Wuzhishan Nature Reserve (<named-content xmlns:xlink="http://www.w3.org/1999/xlink" content-type="dwc:verbatimCoordinates" xlink:type="simple"><named-content content-type="geo-json" specific-use="{&#34;type&#34;:&#34;Point&#34;,&#34;coordinates&#34;:[109.650000,18.900000]}" id="NCID0EZ5DI" xlink:type="simple">18.90000°N, 109.65000°E</named-content></named-content>), 9.VIII.2007, S. Li and C. Wang leg.; <bold><italic>paratype</italic></bold> 1♀ (<named-content xmlns:xlink="http://www.w3.org/1999/xlink" content-type="dwc:institutional_code" xlink:type="simple">IZCAS</named-content>), <bold>China</bold>: Hainan Province, Qiongzhong County, Limushan Nature Reserve (<named-content xmlns:xlink="http://www.w3.org/1999/xlink" content-type="dwc:verbatimCoordinates" xlink:type="simple"><named-content content-type="geo-json" specific-use="{&#34;type&#34;:&#34;Point&#34;,&#34;coordinates&#34;:[109.733330,19.183330]}" id="NCID0EL6DI" xlink:type="simple">19.18333°N, 109.73333°E</named-content></named-content>; 655 m), 12.VIII.2007, S. Li and C. Wang leg. Examined.</p><fig id="F20" position="float" orientation="portrait"><object-id xmlns:xlink="http://www.w3.org/1999/xlink" content-type="doi" xlink:type="simple">10.3897/zookeys.988.56188.figure20</object-id><object-id xmlns:xlink="http://www.w3.org/1999/xlink" content-type="arpha" xlink:type="simple">1CCACF74-21A6-517D-B7FA-D3832DEFEA4F</object-id><label>Figure 20.</label><caption><p><italic><tp:taxon-name><tp:taxon-name-part taxon-name-part-type="genus" reg="Crassignatha">Crassignatha</tp:taxon-name-part> <tp:taxon-name-part taxon-name-part-type="species" reg="quadriventris">quadriventris</tp:taxon-name-part></tp:taxon-name></italic> (Lin &amp; Li, 2009) comb. nov. <bold>A</bold> male habitus, dorsal <bold>B</bold> male habitus, ventral <bold>C</bold> male habitus, lateral <bold>D</bold> female habitus, dorsal <bold>E</bold> female habitus, ventral <bold>F</bold> female habitus, lateral. Scale bars: 0.50 mm (<bold>A–F</bold>).</p></caption><graphic xmlns:xlink="http://www.w3.org/1999/xlink" xlink:href="zookeys-988-063-g020.jpg" position="float" orientation="portrait" xlink:type="simple" id="oo_472605.jpg"><uri content-type="original_file" xlink:type="simple">https://binary.pensoft.net/fig/472605</uri></graphic></fig></tp:treatment-sec><tp:treatment-sec sec-type="material" id="SECID0EXAAK"><title>Other material examined.</title><p>1♂ 4♀ (<named-content xmlns:xlink="http://www.w3.org/1999/xlink" content-type="dwc:institutional_code" xlink:type="simple">IZCAS</named-content>-Ar 41030–41034), <bold>China</bold>: Hainan Province, Dongfang City, Donghe Town, Nanlang Village, at the foot of Exianling Mountain (<named-content xmlns:xlink="http://www.w3.org/1999/xlink" content-type="dwc:verbatimCoordinates" xlink:type="simple"><named-content content-type="geo-json" specific-use="{&#34;type&#34;:&#34;Point&#34;,&#34;coordinates&#34;:[109.083830,19.006330]}" id="NCID0EHBAK" xlink:type="simple">19.00633°N, 109.08383°E</named-content></named-content>; 214 m), 16.XII.2014, Q. Zhao and L. Shao leg.; 1♀ (<named-content xmlns:xlink="http://www.w3.org/1999/xlink" content-type="dwc:institutional_code" xlink:type="simple">NHMSU</named-content>-HA025) used for sequencing, GenBank: <ext-link xmlns:xlink="http://www.w3.org/1999/xlink" ext-link-type="gen" xlink:href="MT991990" xlink:type="simple">MT991990</ext-link>, same data as for preceding.</p></tp:treatment-sec><tp:treatment-sec sec-type="diagnosis" id="SECID0EWBAK"><title>Diagnosis.</title><p>This species differs from other congeneric species except <italic><tp:taxon-name><tp:taxon-name-part taxon-name-part-type="genus" reg="Crassignatha">C.</tp:taxon-name-part> <tp:taxon-name-part taxon-name-part-type="species" reg="baihua">baihua</tp:taxon-name-part></tp:taxon-name></italic> sp. nov. by the short, stiff embolus (Fig. <xref ref-type="fig" rid="F21">21A, B</xref>). It is most similar to <italic><tp:taxon-name><tp:taxon-name-part taxon-name-part-type="genus" reg="Crassignatha">C.</tp:taxon-name-part> <tp:taxon-name-part taxon-name-part-type="species" reg="baihua">baihua</tp:taxon-name-part></tp:taxon-name></italic> sp. nov. in the form of the palp and the vulva configuration but can be easily distinguished by the sloped embolic apex, rather than flat as in the latter, and by having six twists of the copulatory ducts, rather than four in the latter (Figs <xref ref-type="fig" rid="F21">21A, B, F, G</xref>, <xref ref-type="fig" rid="F2">2A, B, F, G</xref>).</p></tp:treatment-sec><tp:treatment-sec sec-type="description" id="SECID0E5CAK"><title>Description.</title><p><bold>Male</bold> (<named-content xmlns:xlink="http://www.w3.org/1999/xlink" content-type="dwc:institutional_code" xlink:type="simple">IZCAS</named-content>-Ar 41030). Total length 0.80. Carapace 0.36 long, 0.36 wide, 0.40 high. Clypeus 0.16 high. Sternum 0.28 long, 0.24 wide. Abdomen 0.52 long, 0.48 wide, 0.52 high. Length of legs: I 1.34 (0.42, 0.14, 0.34, 0.20, 0.24); II 1.10 (0.30, 0.14, 0.26, 0.16, 0.24); III 0.90 (0.24, 0.12, 0.18, 0.14, 0.22); IV 1.02 (0.30, 0.12, 0.22, 0.18, 0.20).</p><p><bold>Somatic characters</bold> (Fig. <xref ref-type="fig" rid="F20">20A–C</xref>). <bold><italic>Coloration</italic></bold>: prosoma brown. Legs pale brown. Abdomen dorsally dark, with pale stripes and speckles, ventrally pale brown. <bold><italic>Prosoma</italic></bold>: carapace sub-rounded, granular, sculptured, with two cephalic setae. Cephalic area elevated. Clypeus concave. <abbrev xmlns:xlink="http://www.w3.org/1999/xlink" xlink:title="anterior lateral eye" id="ABBRID0EZDAK" xlink:type="simple">ALE</abbrev> protruded. <abbrev xmlns:xlink="http://www.w3.org/1999/xlink" xlink:title="posterior eye row" id="ABBRID0E4DAK" xlink:type="simple">PER</abbrev> strongly recurved. Chelicerae covered with few setae anteriorly. Labium tongue shaped, wider than long. Sternum heart shaped, surface rough, slightly plump, truncated posteriorly. <bold><italic>Legs</italic></bold>: tibia II with two clasping spurs. <bold><italic>Abdomen</italic></bold>: anteriorly round, nearly square posteriorly, with sparse, long setae, lateral scutum distinct. Spinnerets slightly sclerotized, surrounded by a circular plate.</p><p><bold><italic>Palp</italic></bold> (Fig. <xref ref-type="fig" rid="F21">21A–C</xref>): tibia with four distal, dorsal, short setae. Cymbium bears a few distal setae. Apical cymbial tooth hook shaped. Tegulum broad, smooth, globular. Plate-like median apophysis with a sclerotized, longitudinal central ridge line and a prolaterally odontoid process. Embolic membrane arises near anterior part of median apophysis. Embolus short, stiff, basally constricted, mesally wide, distally coracoid.</p><p><bold>Female</bold> (<named-content xmlns:xlink="http://www.w3.org/1999/xlink" content-type="dwc:institutional_code" xlink:type="simple">IZCAS</named-content>-Ar 41031). Total length 1.04. Carapace 0.44 long, 0.40 wide, 0.40 high. Clypeus 0.14 high. Sternum 0.28 long, 0.28 wide. Abdomen 0.72 long, 0.68 wide, 0.80 high. Length of legs: I 1.72 (0.60, 0.18, 0.40, 0.26, 0.28); II 1.42 (0.44, 0.16, 0.34, 0.20, 0.28); III 0.98 (0.26, 0.10, 0.22, 0.16, 0.24); IV 1.18 (0.34, 0.12, 0.28, 0.18, 0.26).</p><p><bold>Somatic characters</bold> (Fig. <xref ref-type="fig" rid="F20">20D–F</xref>). <bold><italic>Coloration</italic></bold>: prosoma and legs as in male. Abdomen dorsally darker than in male, ventrally lighter. <bold><italic>Prosoma</italic></bold>: modification and arrangement of eyes as in male, cephalic area lower than in male. Clypeus slightly concave. Mouthparts and sternum as in male. <bold><italic>Abdomen</italic></bold>: anteriorly round and posteriorly square, surface bears sparse, long setae, lateral scutum and circular plate absent. Spinnerets slightly sclerotized.</p><p><bold><italic>Epigyne</italic></bold> (Fig. <xref ref-type="fig" rid="F21">21D–F</xref>): epigynal area weakly sclerotized, bears a few setae. Scape developed, protruded, longer than wide. Copulatory openings located at terminus. Internal structures faintly visible via translucent tegument. Paired spermathecae globose, widely separated by at least 1.5× their diameter. Fertilization ducts originating from the lower inside margin of spermathecae, bent downwards and laterally. Copulatory ducts long, connected to dorsal surface of spermathecae, from below spermathecae to the center of vulva, making six bends, then reaching copulatory openings.</p></tp:treatment-sec><tp:treatment-sec sec-type="Taxonomic justification" id="SECID0EXFAK"><title>Taxonomic justification.</title><p>The shape of the male palps, the configuration of the epigyne, the modified carapace, and the male abdominal scutum and clasping spurs on tibia II leave no doubt that this species is a member of <italic><tp:taxon-name><tp:taxon-name-part taxon-name-part-type="genus" reg="Crassignatha">Crassignatha</tp:taxon-name-part></tp:taxon-name></italic> and not <italic><tp:taxon-name><tp:taxon-name-part taxon-name-part-type="genus" reg="Patu">Patu</tp:taxon-name-part></tp:taxon-name></italic>. Therefore, we propose a new combination, <italic><tp:taxon-name><tp:taxon-name-part taxon-name-part-type="genus" reg="Crassignatha">C.</tp:taxon-name-part> <tp:taxon-name-part taxon-name-part-type="species" reg="quadriventris">quadriventris</tp:taxon-name-part></tp:taxon-name></italic> (Lin &amp; Li, 2009) comb. nov., transferring it from <italic><tp:taxon-name><tp:taxon-name-part taxon-name-part-type="genus" reg="Patu">Patu</tp:taxon-name-part></tp:taxon-name></italic>.</p></tp:treatment-sec><tp:treatment-sec sec-type="distribution" id="SECID0E4GAK"><title>Distribution.</title><p>China (Hainan) (Fig. <xref ref-type="fig" rid="F38">38</xref>).</p><fig id="F21" position="float" orientation="portrait"><object-id xmlns:xlink="http://www.w3.org/1999/xlink" content-type="doi" xlink:type="simple">10.3897/zookeys.988.56188.figure21</object-id><object-id xmlns:xlink="http://www.w3.org/1999/xlink" content-type="arpha" xlink:type="simple">744E6C61-D2D3-518B-A62C-46D8B8F1DEC2</object-id><label>Figure 21.</label><caption><p><italic><tp:taxon-name><tp:taxon-name-part taxon-name-part-type="genus" reg="Crassignatha">Crassignatha</tp:taxon-name-part> <tp:taxon-name-part taxon-name-part-type="species" reg="quadriventris">quadriventris</tp:taxon-name-part></tp:taxon-name></italic> (Lin &amp; Li, 2009) comb. nov. <bold>A</bold> male palp, prolateral <bold>B</bold> male palp, ventral <bold>C</bold> male palp, retrolateral <bold>D</bold> epigyne, ventral <bold>E</bold> epigyne, lateral <bold>F</bold> vulva, ventral <bold>G</bold> vulva, dorsal. Scale bars: 0.10 mm (<bold>A–G</bold>).</p></caption><graphic xmlns:xlink="http://www.w3.org/1999/xlink" xlink:href="zookeys-988-063-g021.jpg" position="float" orientation="portrait" xlink:type="simple" id="oo_472606.jpg"><uri content-type="original_file" xlink:type="simple">https://binary.pensoft.net/fig/472606</uri></graphic></fig></tp:treatment-sec><tp:treatment-sec><!--Section generated to contain objects referenced in tp:taxon-treatment.--><fig id="F38" position="float" orientation="portrait"><object-id xmlns:xlink="http://www.w3.org/1999/xlink" content-type="doi" xlink:type="simple">10.3897/zookeys.988.56188.figure38</object-id><object-id xmlns:xlink="http://www.w3.org/1999/xlink" content-type="arpha" xlink:type="simple">FC01772B-C4D2-54B4-9A5B-B180DF911D86</object-id><label>Figure 38.</label><caption><p>Distribution records of <italic><tp:taxon-name><tp:taxon-name-part taxon-name-part-type="genus" reg="Crassignatha">Crassignatha</tp:taxon-name-part></tp:taxon-name></italic> spp. in Asia. <bold>1</bold><italic><tp:taxon-name><tp:taxon-name-part taxon-name-part-type="genus" reg="Crassignatha">C.</tp:taxon-name-part> <tp:taxon-name-part taxon-name-part-type="species" reg="baihua">baihua</tp:taxon-name-part></tp:taxon-name></italic> sp. nov. <bold>2</bold><italic><tp:taxon-name><tp:taxon-name-part taxon-name-part-type="genus" reg="Crassignatha">C.</tp:taxon-name-part> <tp:taxon-name-part taxon-name-part-type="species" reg="bangbie">bangbie</tp:taxon-name-part></tp:taxon-name></italic> sp. nov. <bold>3</bold><italic><tp:taxon-name><tp:taxon-name-part taxon-name-part-type="genus" reg="Crassignatha">C.</tp:taxon-name-part> <tp:taxon-name-part taxon-name-part-type="species" reg="bicorniventris">bicorniventris</tp:taxon-name-part></tp:taxon-name></italic><bold>4</bold><italic><tp:taxon-name><tp:taxon-name-part taxon-name-part-type="genus" reg="Crassignatha">C.</tp:taxon-name-part> <tp:taxon-name-part taxon-name-part-type="species" reg="changyan">changyan</tp:taxon-name-part></tp:taxon-name></italic> sp. nov. <bold>5</bold><italic><tp:taxon-name><tp:taxon-name-part taxon-name-part-type="genus" reg="Crassignatha">C.</tp:taxon-name-part> <tp:taxon-name-part taxon-name-part-type="species" reg="danaugirangensis">danaugirangensis</tp:taxon-name-part></tp:taxon-name></italic><bold>6</bold><italic><tp:taxon-name><tp:taxon-name-part taxon-name-part-type="genus" reg="Crassignatha">C.</tp:taxon-name-part> <tp:taxon-name-part taxon-name-part-type="species" reg="dongnai">dongnai</tp:taxon-name-part></tp:taxon-name></italic> sp. nov. <bold>7</bold><italic><tp:taxon-name><tp:taxon-name-part taxon-name-part-type="genus" reg="Crassignatha">C.</tp:taxon-name-part> <tp:taxon-name-part taxon-name-part-type="species" reg="ertou">ertou</tp:taxon-name-part></tp:taxon-name></italic><bold>8</bold><italic><tp:taxon-name><tp:taxon-name-part taxon-name-part-type="genus" reg="Crassignatha">C.</tp:taxon-name-part> <tp:taxon-name-part taxon-name-part-type="species" reg="gucheng">gucheng</tp:taxon-name-part></tp:taxon-name></italic> sp. nov. <bold>9</bold><italic><tp:taxon-name><tp:taxon-name-part taxon-name-part-type="genus" reg="Crassignatha">C.</tp:taxon-name-part> <tp:taxon-name-part taxon-name-part-type="species" reg="gudu">gudu</tp:taxon-name-part></tp:taxon-name></italic><bold>10</bold><italic><tp:taxon-name><tp:taxon-name-part taxon-name-part-type="genus" reg="Crassignatha">C.</tp:taxon-name-part> <tp:taxon-name-part taxon-name-part-type="species" reg="haeneli">haeneli</tp:taxon-name-part></tp:taxon-name></italic><bold>11</bold><italic><tp:taxon-name><tp:taxon-name-part taxon-name-part-type="genus" reg="Crassignatha">C.</tp:taxon-name-part> <tp:taxon-name-part taxon-name-part-type="species" reg="mengla">mengla</tp:taxon-name-part></tp:taxon-name></italic> sp. nov. <bold>12</bold><italic><tp:taxon-name><tp:taxon-name-part taxon-name-part-type="genus" reg="Crassignatha">C.</tp:taxon-name-part> <tp:taxon-name-part taxon-name-part-type="species" reg="nantou">nantou</tp:taxon-name-part></tp:taxon-name></italic> sp. nov. <bold>13</bold><italic><tp:taxon-name><tp:taxon-name-part taxon-name-part-type="genus" reg="Crassignatha">C.</tp:taxon-name-part> <tp:taxon-name-part taxon-name-part-type="species" reg="nasalis">nasalis</tp:taxon-name-part></tp:taxon-name></italic> sp. nov. <bold>14</bold><italic><tp:taxon-name><tp:taxon-name-part taxon-name-part-type="genus" reg="Crassignatha">C.</tp:taxon-name-part> <tp:taxon-name-part taxon-name-part-type="species" reg="pianma">pianma</tp:taxon-name-part></tp:taxon-name></italic><bold>15</bold><italic><tp:taxon-name><tp:taxon-name-part taxon-name-part-type="genus" reg="Crassignatha">C.</tp:taxon-name-part> <tp:taxon-name-part taxon-name-part-type="species" reg="quadriventris">quadriventris</tp:taxon-name-part></tp:taxon-name></italic><bold>16</bold><italic><tp:taxon-name><tp:taxon-name-part taxon-name-part-type="genus" reg="Crassignatha">C.</tp:taxon-name-part> <tp:taxon-name-part taxon-name-part-type="species" reg="quanqu">quanqu</tp:taxon-name-part></tp:taxon-name></italic><bold>17</bold><italic><tp:taxon-name><tp:taxon-name-part taxon-name-part-type="genus" reg="Crassignatha">C.</tp:taxon-name-part> <tp:taxon-name-part taxon-name-part-type="species" reg="rostriformis">rostriformis</tp:taxon-name-part></tp:taxon-name></italic> sp. nov. <bold>18</bold><italic><tp:taxon-name><tp:taxon-name-part taxon-name-part-type="genus" reg="Crassignatha">C.</tp:taxon-name-part> <tp:taxon-name-part taxon-name-part-type="species" reg="shiluensis">shiluensis</tp:taxon-name-part></tp:taxon-name></italic><bold>19</bold><italic><tp:taxon-name><tp:taxon-name-part taxon-name-part-type="genus" reg="Crassignatha">C.</tp:taxon-name-part> <tp:taxon-name-part taxon-name-part-type="species" reg="shunani">shunani</tp:taxon-name-part></tp:taxon-name></italic> sp. nov. <bold>20</bold><italic><tp:taxon-name><tp:taxon-name-part taxon-name-part-type="genus" reg="Crassignatha">C.</tp:taxon-name-part> <tp:taxon-name-part taxon-name-part-type="species" reg="si">si</tp:taxon-name-part></tp:taxon-name></italic> sp. nov. <bold>21</bold><italic><tp:taxon-name><tp:taxon-name-part taxon-name-part-type="genus" reg="Crassignatha">C.</tp:taxon-name-part> <tp:taxon-name-part taxon-name-part-type="species" reg="thamphra">thamphra</tp:taxon-name-part></tp:taxon-name></italic> sp. nov. <bold>22</bold><italic><tp:taxon-name><tp:taxon-name-part taxon-name-part-type="genus" reg="Crassignatha">C.</tp:taxon-name-part> <tp:taxon-name-part taxon-name-part-type="species" reg="xichou">xichou</tp:taxon-name-part></tp:taxon-name></italic> sp. nov. <bold>23</bold><italic><tp:taxon-name><tp:taxon-name-part taxon-name-part-type="genus" reg="Crassignatha">C.</tp:taxon-name-part> <tp:taxon-name-part taxon-name-part-type="species" reg="yamu">yamu</tp:taxon-name-part></tp:taxon-name></italic><bold>24</bold><italic><tp:taxon-name><tp:taxon-name-part taxon-name-part-type="genus" reg="Crassignatha">C.</tp:taxon-name-part> <tp:taxon-name-part taxon-name-part-type="species" reg="yinzhi">yinzhi</tp:taxon-name-part></tp:taxon-name></italic>.</p></caption><graphic xmlns:xlink="http://www.w3.org/1999/xlink" xlink:href="zookeys-988-063-g038.jpg" position="float" orientation="portrait" xlink:type="simple" id="oo_472623.jpg"><uri content-type="original_file" xlink:type="simple">https://binary.pensoft.net/fig/472623</uri></graphic></fig><fig id="F2" position="float" orientation="portrait"><object-id xmlns:xlink="http://www.w3.org/1999/xlink" content-type="doi" xlink:type="simple">10.3897/zookeys.988.56188.figure2</object-id><object-id xmlns:xlink="http://www.w3.org/1999/xlink" content-type="arpha" xlink:type="simple">22A957BA-17A7-5690-A446-16D727D7FBBC</object-id><label>Figure 2.</label><caption><p><italic><tp:taxon-name><tp:taxon-name-part taxon-name-part-type="genus" reg="Crassignatha">Crassignatha</tp:taxon-name-part> <tp:taxon-name-part taxon-name-part-type="species" reg="baihua">baihua</tp:taxon-name-part></tp:taxon-name></italic> sp. nov. <bold>A</bold> male palp, prolateral <bold>B</bold> male palp, ventral <bold>C</bold> male palp, retrolateral <bold>D</bold> epigyne, ventral <bold>E</bold> epigyne, lateral <bold>F</bold> vulva, ventral <bold>G</bold> vulva, dorsal. Scale bars: 0.10 mm (<bold>A–G</bold>).</p></caption><graphic xmlns:xlink="http://www.w3.org/1999/xlink" xlink:href="zookeys-988-063-g002.jpg" position="float" orientation="portrait" xlink:type="simple" id="oo_472587.jpg"><uri content-type="original_file" xlink:type="simple">https://binary.pensoft.net/fig/472587</uri></graphic></fig></tp:treatment-sec></tp:taxon-treatment>
