# Supplementary material for: A review of Crassignatha (Araneae, Symphytognathidae)
Source: Zookeys. 2020 Nov 6;988:63–128. doi: 10.3897/zookeys.988.56188 (PMC7666111; doi:10.3897/zookeys.988.56188)
Supplement: XML Treatment for Crassignatha thamphra [file zookeys.988.56188-treatment20.xml]

<!DOCTYPE tp:taxon-treatment
  PUBLIC "-//TaxonX//DTD Taxonomic Treatment Publishing DTD v0 20100105//EN" "tax-treatment-NSO.dtd">
<tp:taxon-treatment xmlns:tp="http://www.plazi.org/taxpub"><tp:treatment-meta><kwd-group><label>Taxon classification</label><kwd><named-content xmlns:xlink="http://www.w3.org/1999/xlink" content-type="kingdom">Animalia</named-content></kwd><kwd><named-content xmlns:xlink="http://www.w3.org/1999/xlink" content-type="order">Araneae</named-content></kwd><kwd><named-content xmlns:xlink="http://www.w3.org/1999/xlink" content-type="family">Symphytognathidae</named-content></kwd></kwd-group><mixed-citation publication-type="journal"><person-group><name><surname>Li</surname><given-names>Ya</given-names></name><name><surname>Lin</surname><given-names>Yucheng</given-names></name><name><surname>Li</surname><given-names>Shuqiang</given-names></name></person-group><article-title>A review of <italic><tp:taxon-name><tp:taxon-name-part taxon-name-part-type="genus" reg="Crassignatha">Crassignatha</tp:taxon-name-part></tp:taxon-name></italic> (<tp:taxon-name><tp:taxon-name-part taxon-name-part-type="order">Araneae</tp:taxon-name-part></tp:taxon-name>, <tp:taxon-name><tp:taxon-name-part taxon-name-part-type="family">Symphytognathidae</tp:taxon-name-part></tp:taxon-name>)</article-title><source>Zookeys</source><day>06</day><month>11</month><year>2020</year><volume>988</volume><fpage>63</fpage><lpage>128</lpage><pub-id pub-id-type="doi">10.3897/zookeys.988.56188</pub-id></mixed-citation></tp:treatment-meta><tp:nomenclature><tp:taxon-name><object-id xmlns:xlink="http://www.w3.org/1999/xlink" content-type="arpha" xlink:type="simple">93B1FE40-F0E4-53C2-8CE7-E3722AD8F1A9</object-id>
              <tp:taxon-name-part taxon-name-part-type="genus" reg="Crassignatha">Crassignatha</tp:taxon-name-part>
              <tp:taxon-name-part taxon-name-part-type="species" reg="thamphra">thamphra</tp:taxon-name-part>
              <object-id xmlns:xlink="http://www.w3.org/1999/xlink" content-type="zoobank" xlink:type="simple">http://zoobank.org/AC2E340A-4A21-4B34-84F9-43F77A958B34</object-id>
            </tp:taxon-name><tp:taxon-authority>Y. Lin &amp; S. Li</tp:taxon-authority><tp:taxon-status xmlns:xlink="http://www.w3.org/1999/xlink" xlink:type="simple">sp. nov.</tp:taxon-status><xref ref-type="fig" rid="F32">Figs 32</xref><xref ref-type="fig" rid="F38">, 38</xref></tp:nomenclature><tp:treatment-sec sec-type="type material" id="SECID0EJ3BK"><title>Type material.</title><p><bold><italic>Holotype</italic></bold> ♀ (<named-content xmlns:xlink="http://www.w3.org/1999/xlink" content-type="dwc:institutional_code" xlink:type="simple">IZCAS</named-content>-Ar 41035), <bold>Thailand</bold>: Khon Kaen Province, Phu Pha Man District, Phu Pha Man Subdistrict, Tham Phra Cave (<named-content xmlns:xlink="http://www.w3.org/1999/xlink" content-type="dwc:verbatimCoordinates" xlink:type="simple"><named-content content-type="geo-json" specific-use="{&#34;type&#34;:&#34;Point&#34;,&#34;coordinates&#34;:[101.896230,16.666030]}" id="NCID0E53BK" xlink:type="simple">16.66603°N, 101.89623°E</named-content></named-content>; 262 m), 10.XI.2016, H. Zhao, Y. Li and Z. Chen leg.; 1♀ (<named-content xmlns:xlink="http://www.w3.org/1999/xlink" content-type="dwc:institutional_code" xlink:type="simple">NHMSU</named-content>-HA089) used for sequencing, GenBank: <ext-link xmlns:xlink="http://www.w3.org/1999/xlink" ext-link-type="gen" xlink:href="MT992003" xlink:type="simple">MT992003</ext-link>, same data as for preceding.</p></tp:treatment-sec><tp:treatment-sec sec-type="diagnosis" id="SECID0EN4BK"><title>Diagnosis.</title><p>This species differs other <italic><tp:taxon-name><tp:taxon-name-part taxon-name-part-type="genus" reg="Crassignatha">Crassignatha</tp:taxon-name-part></tp:taxon-name></italic> species, except <italic><tp:taxon-name><tp:taxon-name-part taxon-name-part-type="genus" reg="Crassignatha">C.</tp:taxon-name-part> <tp:taxon-name-part taxon-name-part-type="species" reg="yinzhi">yinzhi</tp:taxon-name-part></tp:taxon-name></italic>, by the copulatory ducts diagonally connected to the copulatory opening and not fused before reaching copulatory opening. It can be easily distinguished from <italic><tp:taxon-name><tp:taxon-name-part taxon-name-part-type="genus" reg="Crassignatha">C.</tp:taxon-name-part> <tp:taxon-name-part taxon-name-part-type="species" reg="yinzhi">yinzhi</tp:taxon-name-part></tp:taxon-name></italic> by the larger spermathecae separated by less than their diameter and the tighter turns of the copulatory ducts at center of the vulva (Fig. <xref ref-type="fig" rid="F32">32G</xref> vs. Fig. <xref ref-type="fig" rid="F37">37G</xref>).</p><fig id="F32" position="float" orientation="portrait"><object-id xmlns:xlink="http://www.w3.org/1999/xlink" content-type="doi" xlink:type="simple">10.3897/zookeys.988.56188.figure32</object-id><object-id xmlns:xlink="http://www.w3.org/1999/xlink" content-type="arpha" xlink:type="simple">72913677-12D9-583D-A1C7-568DBF892D5F</object-id><label>Figure 32.</label><caption><p><italic><tp:taxon-name><tp:taxon-name-part taxon-name-part-type="genus" reg="Crassignatha">Crassignatha</tp:taxon-name-part> <tp:taxon-name-part taxon-name-part-type="species" reg="thamphra">thamphra</tp:taxon-name-part></tp:taxon-name></italic> sp. nov. <bold>A</bold> female habitus, dorsal <bold>B</bold> female habitus, ventral <bold>C</bold> female habitus, lateral <bold>D</bold> epigyne, ventral <bold>E</bold> epigyne, lateral <bold>F</bold> vulva, ventral <bold>G</bold> vulva, dorsal. Scale bars: 0.50 mm (<bold>A–C</bold>); 0.10 mm (<bold>D–G</bold>).</p></caption><graphic xmlns:xlink="http://www.w3.org/1999/xlink" xlink:href="zookeys-988-063-g032.jpg" position="float" orientation="portrait" xlink:type="simple" id="oo_472617.jpg"><uri content-type="original_file" xlink:type="simple">https://binary.pensoft.net/fig/472617</uri></graphic></fig></tp:treatment-sec><tp:treatment-sec sec-type="description" id="SECID0ECACK"><title>Description.</title><p><bold>Female</bold> (holotype). Total length 0.64. Carapace 0.32 long, 0.32 wide, 0.28 high. Clypeus 0.10 high. Sternum 0.20 long, 0.20 wide. Abdomen 0.44 long, 0.48 wide, 0.48 high. Length of legs: I 0.92 (0.28, 0.12, 0.20, 0.16, 0.16); II 0.74 (0.22, 0.10, 0.14, 0.12, 0.16); III 0.64 (0.16, 0.10, 0.12, 0.12, 0.14); IV 0.84 (0.24, 0.12, 0.18, 0.12, 0.18).</p><p><bold>Somatic characters</bold> (Fig. <xref ref-type="fig" rid="F32">32A–C</xref>). <bold><italic>Coloration</italic></bold>: prosoma yellowish brown. Legs dark brownish. Abdomen black with faint, sclerotized dots. <bold><italic>Prosoma</italic></bold>: carapace nearly pear shaped, surface indistinctly textured. Cephalic area elevated. <abbrev xmlns:xlink="http://www.w3.org/1999/xlink" xlink:title="anterior lateral eye" id="ABBRID0EYACK" xlink:type="simple">ALE</abbrev> slightly protruded. <abbrev xmlns:xlink="http://www.w3.org/1999/xlink" xlink:title="posterior eye row" id="ABBRID0E3ACK" xlink:type="simple">PER</abbrev> straight. Chelicerae bears sparse, short setae anteriorly. Labium tongue shaped. Sternum heart shaped, slightly plump, surface smooth, truncated posteriorly. <bold><italic>Legs</italic></bold>: covered with setae and bristles. <bold><italic>Abdomen</italic></bold>: abdominal shape irregular and surface rugose (caused by alcohol immersion). Spinnerets weakly sclerotized.</p><p><bold><italic>Epigyne</italic></bold> (Fig. <xref ref-type="fig" rid="F32">32D–G</xref>): epigynal area slightly sclerotized, bears a few long setae. Scape protruded, longer slightly than wide. Internal structures faintly visible via translucent tegument. Spermathecae separated by ~ ½ their diameter. Fertilization ducts thin, slender, originating from posteromedial margin of spermathecae, forming a U-shape. Copulatory ducts long, connected to the posterior surface of spermathecae, curving twice below spermathecae, linked diagonally, and fused to copulatory opening.</p><p><bold>Male.</bold> Unknown.</p></tp:treatment-sec><tp:treatment-sec sec-type="etymology" id="SECID0EVBCK"><title>Etymology.</title><p>The specific name is derived from the type locality; noun in apposition.</p></tp:treatment-sec><tp:treatment-sec sec-type="distribution" id="SECID0E1BCK"><title>Distribution.</title><p>Thailand (Fig. <xref ref-type="fig" rid="F38">38</xref>).</p></tp:treatment-sec><tp:treatment-sec><!--Section generated to contain objects referenced in tp:taxon-treatment.--><fig id="F38" position="float" orientation="portrait"><object-id xmlns:xlink="http://www.w3.org/1999/xlink" content-type="doi" xlink:type="simple">10.3897/zookeys.988.56188.figure38</object-id><object-id xmlns:xlink="http://www.w3.org/1999/xlink" content-type="arpha" xlink:type="simple">FC01772B-C4D2-54B4-9A5B-B180DF911D86</object-id><label>Figure 38.</label><caption><p>Distribution records of <italic><tp:taxon-name><tp:taxon-name-part taxon-name-part-type="genus" reg="Crassignatha">Crassignatha</tp:taxon-name-part></tp:taxon-name></italic> spp. in Asia. <bold>1</bold><italic><tp:taxon-name><tp:taxon-name-part taxon-name-part-type="genus" reg="Crassignatha">C.</tp:taxon-name-part> <tp:taxon-name-part taxon-name-part-type="species" reg="baihua">baihua</tp:taxon-name-part></tp:taxon-name></italic> sp. nov. <bold>2</bold><italic><tp:taxon-name><tp:taxon-name-part taxon-name-part-type="genus" reg="Crassignatha">C.</tp:taxon-name-part> <tp:taxon-name-part taxon-name-part-type="species" reg="bangbie">bangbie</tp:taxon-name-part></tp:taxon-name></italic> sp. nov. <bold>3</bold><italic><tp:taxon-name><tp:taxon-name-part taxon-name-part-type="genus" reg="Crassignatha">C.</tp:taxon-name-part> <tp:taxon-name-part taxon-name-part-type="species" reg="bicorniventris">bicorniventris</tp:taxon-name-part></tp:taxon-name></italic><bold>4</bold><italic><tp:taxon-name><tp:taxon-name-part taxon-name-part-type="genus" reg="Crassignatha">C.</tp:taxon-name-part> <tp:taxon-name-part taxon-name-part-type="species" reg="changyan">changyan</tp:taxon-name-part></tp:taxon-name></italic> sp. nov. <bold>5</bold><italic><tp:taxon-name><tp:taxon-name-part taxon-name-part-type="genus" reg="Crassignatha">C.</tp:taxon-name-part> <tp:taxon-name-part taxon-name-part-type="species" reg="danaugirangensis">danaugirangensis</tp:taxon-name-part></tp:taxon-name></italic><bold>6</bold><italic><tp:taxon-name><tp:taxon-name-part taxon-name-part-type="genus" reg="Crassignatha">C.</tp:taxon-name-part> <tp:taxon-name-part taxon-name-part-type="species" reg="dongnai">dongnai</tp:taxon-name-part></tp:taxon-name></italic> sp. nov. <bold>7</bold><italic><tp:taxon-name><tp:taxon-name-part taxon-name-part-type="genus" reg="Crassignatha">C.</tp:taxon-name-part> <tp:taxon-name-part taxon-name-part-type="species" reg="ertou">ertou</tp:taxon-name-part></tp:taxon-name></italic><bold>8</bold><italic><tp:taxon-name><tp:taxon-name-part taxon-name-part-type="genus" reg="Crassignatha">C.</tp:taxon-name-part> <tp:taxon-name-part taxon-name-part-type="species" reg="gucheng">gucheng</tp:taxon-name-part></tp:taxon-name></italic> sp. nov. <bold>9</bold><italic><tp:taxon-name><tp:taxon-name-part taxon-name-part-type="genus" reg="Crassignatha">C.</tp:taxon-name-part> <tp:taxon-name-part taxon-name-part-type="species" reg="gudu">gudu</tp:taxon-name-part></tp:taxon-name></italic><bold>10</bold><italic><tp:taxon-name><tp:taxon-name-part taxon-name-part-type="genus" reg="Crassignatha">C.</tp:taxon-name-part> <tp:taxon-name-part taxon-name-part-type="species" reg="haeneli">haeneli</tp:taxon-name-part></tp:taxon-name></italic><bold>11</bold><italic><tp:taxon-name><tp:taxon-name-part taxon-name-part-type="genus" reg="Crassignatha">C.</tp:taxon-name-part> <tp:taxon-name-part taxon-name-part-type="species" reg="mengla">mengla</tp:taxon-name-part></tp:taxon-name></italic> sp. nov. <bold>12</bold><italic><tp:taxon-name><tp:taxon-name-part taxon-name-part-type="genus" reg="Crassignatha">C.</tp:taxon-name-part> <tp:taxon-name-part taxon-name-part-type="species" reg="nantou">nantou</tp:taxon-name-part></tp:taxon-name></italic> sp. nov. <bold>13</bold><italic><tp:taxon-name><tp:taxon-name-part taxon-name-part-type="genus" reg="Crassignatha">C.</tp:taxon-name-part> <tp:taxon-name-part taxon-name-part-type="species" reg="nasalis">nasalis</tp:taxon-name-part></tp:taxon-name></italic> sp. nov. <bold>14</bold><italic><tp:taxon-name><tp:taxon-name-part taxon-name-part-type="genus" reg="Crassignatha">C.</tp:taxon-name-part> <tp:taxon-name-part taxon-name-part-type="species" reg="pianma">pianma</tp:taxon-name-part></tp:taxon-name></italic><bold>15</bold><italic><tp:taxon-name><tp:taxon-name-part taxon-name-part-type="genus" reg="Crassignatha">C.</tp:taxon-name-part> <tp:taxon-name-part taxon-name-part-type="species" reg="quadriventris">quadriventris</tp:taxon-name-part></tp:taxon-name></italic><bold>16</bold><italic><tp:taxon-name><tp:taxon-name-part taxon-name-part-type="genus" reg="Crassignatha">C.</tp:taxon-name-part> <tp:taxon-name-part taxon-name-part-type="species" reg="quanqu">quanqu</tp:taxon-name-part></tp:taxon-name></italic><bold>17</bold><italic><tp:taxon-name><tp:taxon-name-part taxon-name-part-type="genus" reg="Crassignatha">C.</tp:taxon-name-part> <tp:taxon-name-part taxon-name-part-type="species" reg="rostriformis">rostriformis</tp:taxon-name-part></tp:taxon-name></italic> sp. nov. <bold>18</bold><italic><tp:taxon-name><tp:taxon-name-part taxon-name-part-type="genus" reg="Crassignatha">C.</tp:taxon-name-part> <tp:taxon-name-part taxon-name-part-type="species" reg="shiluensis">shiluensis</tp:taxon-name-part></tp:taxon-name></italic><bold>19</bold><italic><tp:taxon-name><tp:taxon-name-part taxon-name-part-type="genus" reg="Crassignatha">C.</tp:taxon-name-part> <tp:taxon-name-part taxon-name-part-type="species" reg="shunani">shunani</tp:taxon-name-part></tp:taxon-name></italic> sp. nov. <bold>20</bold><italic><tp:taxon-name><tp:taxon-name-part taxon-name-part-type="genus" reg="Crassignatha">C.</tp:taxon-name-part> <tp:taxon-name-part taxon-name-part-type="species" reg="si">si</tp:taxon-name-part></tp:taxon-name></italic> sp. nov. <bold>21</bold><italic><tp:taxon-name><tp:taxon-name-part taxon-name-part-type="genus" reg="Crassignatha">C.</tp:taxon-name-part> <tp:taxon-name-part taxon-name-part-type="species" reg="thamphra">thamphra</tp:taxon-name-part></tp:taxon-name></italic> sp. nov. <bold>22</bold><italic><tp:taxon-name><tp:taxon-name-part taxon-name-part-type="genus" reg="Crassignatha">C.</tp:taxon-name-part> <tp:taxon-name-part taxon-name-part-type="species" reg="xichou">xichou</tp:taxon-name-part></tp:taxon-name></italic> sp. nov. <bold>23</bold><italic><tp:taxon-name><tp:taxon-name-part taxon-name-part-type="genus" reg="Crassignatha">C.</tp:taxon-name-part> <tp:taxon-name-part taxon-name-part-type="species" reg="yamu">yamu</tp:taxon-name-part></tp:taxon-name></italic><bold>24</bold><italic><tp:taxon-name><tp:taxon-name-part taxon-name-part-type="genus" reg="Crassignatha">C.</tp:taxon-name-part> <tp:taxon-name-part taxon-name-part-type="species" reg="yinzhi">yinzhi</tp:taxon-name-part></tp:taxon-name></italic>.</p></caption><graphic xmlns:xlink="http://www.w3.org/1999/xlink" xlink:href="zookeys-988-063-g038.jpg" position="float" orientation="portrait" xlink:type="simple" id="oo_472623.jpg"><uri content-type="original_file" xlink:type="simple">https://binary.pensoft.net/fig/472623</uri></graphic></fig><fig id="F37" position="float" orientation="portrait"><object-id xmlns:xlink="http://www.w3.org/1999/xlink" content-type="doi" xlink:type="simple">10.3897/zookeys.988.56188.figure37</object-id><object-id xmlns:xlink="http://www.w3.org/1999/xlink" content-type="arpha" xlink:type="simple">61E10483-94A0-5930-A7E5-05DAEE4197DA</object-id><label>Figure 37.</label><caption><p><italic><tp:taxon-name><tp:taxon-name-part taxon-name-part-type="genus" reg="Crassignatha">Crassignatha</tp:taxon-name-part> <tp:taxon-name-part taxon-name-part-type="species" reg="yinzhi">yinzhi</tp:taxon-name-part></tp:taxon-name></italic> Miller, Griswold &amp; Yin, 2009 <bold>A</bold> male palp, prolateral <bold>B</bold> male palp, ventral <bold>C</bold> male palp, retrolateral <bold>D</bold> epigyne, ventral <bold>E</bold> epigyne, lateral <bold>F</bold> vulva, ventral <bold>G</bold> vulva, dorsal. Scale bars: 0.10 mm (<bold>A–G</bold>).</p></caption><graphic xmlns:xlink="http://www.w3.org/1999/xlink" xlink:href="zookeys-988-063-g037.jpg" position="float" orientation="portrait" xlink:type="simple" id="oo_472622.jpg"><uri content-type="original_file" xlink:type="simple">https://binary.pensoft.net/fig/472622</uri></graphic></fig></tp:treatment-sec></tp:taxon-treatment>
